# Supplementary material for: Diauxic lags explain unexpected coexistence in multi‐resource environments
Source: Mol Syst Biol. 2022 May 4;18(5):e10630. doi: 10.15252/msb.202110630 (PMC9067609; doi:10.15252/msb.202110630)
Supplement: Supplementary file 3 — Source Data for Figure 2 [file MSB-18-e10630-s002.xlsx]

## Sheet: Aci2
Aci2 OD600	Time [s]:	0	300	600	900	1200	1500.1	1800	2100.1	2400.1	2700.1	3000.1	3300.1	3600.1	3900.1	4200.1	4500.1	4800.1	5100.1	5400.1	5700.1	6000.1	6300.1	6600.1	6900.2	7200.2	7500.1	7800.2	8100.2	8400.2	8700.2	9000.2	9300.2	9600.2	9900.2	10200.2	10500.2	10800.2	11100.2	11400.2	11700.2	12000.2	12300.3	12600.3	12900.3	13200.3	13500.3	13800.3	14100.3
Well ID	log2([A]/[G])
A1	4	0.0879	0.0878	0.0878	0.0879	0.0878	0.0878	0.0879	0.0878	0.0878	0.0878	0.0878	0.0878	0.0878	0.0878	0.0878	0.0878	0.0877	0.0878	0.0876	0.0877	0.0877	0.0879	0.0879	0.0878	0.0878	0.0878	0.0878	0.0879	0.0879	0.0878	0.0879	0.0879	0.0879	0.0879	0.0879	0.0878	0.0879	0.088	0.088	0.088	0.088	0.0881	0.088	0.088	0.088	0.0881	0.0882	0.0881
A2	3.6667	0.088	0.0882	0.0882	0.0882	0.0881	0.0881	0.0881	0.0882	0.0881	0.0881	0.0882	0.0882	0.0881	0.0882	0.0882	0.0882	0.0881	0.0882	0.0881	0.0882	0.0881	0.0882	0.0883	0.0882	0.0882	0.0883	0.0882	0.0883	0.0883	0.0882	0.0883	0.0883	0.0884	0.0883	0.0882	0.0883	0.0883	0.0884	0.0884	0.0883	0.0885	0.0885	0.0885	0.0884	0.0885	0.0885	0.0886	0.0885
A3	3.3333	0.0879	0.0881	0.0882	0.0882	0.088	0.088	0.0881	0.088	0.0881	0.0881	0.088	0.0881	0.0881	0.0881	0.0882	0.0881	0.0882	0.0881	0.088	0.0881	0.0881	0.0881	0.0882	0.0882	0.0882	0.0882	0.0882	0.0881	0.0882	0.0881	0.0882	0.0882	0.0883	0.0883	0.0882	0.0883	0.0883	0.0883	0.0883	0.0883	0.0883	0.0883	0.0884	0.0884	0.0884	0.0884	0.0884	0.0884
A4	3	0.0878	0.0878	0.0879	0.0879	0.0879	0.0877	0.0878	0.0878	0.0879	0.0878	0.0878	0.088	0.0879	0.0878	0.0878	0.0878	0.0878	0.0878	0.0878	0.0878	0.0879	0.0879	0.0879	0.0878	0.0878	0.0879	0.0879	0.0879	0.0878	0.0878	0.0878	0.088	0.088	0.0879	0.0879	0.0879	0.088	0.0881	0.088	0.088	0.088	0.088	0.088	0.088	0.0881	0.0882	0.0882	0.0881
A5	2.6667	0.0875	0.0876	0.0877	0.0877	0.0876	0.0876	0.0876	0.0876	0.0877	0.0877	0.0877	0.0877	0.0876	0.0877	0.0877	0.0876	0.0876	0.0876	0.0876	0.0877	0.0877	0.0877	0.0877	0.0876	0.0876	0.0877	0.0876	0.0878	0.0877	0.0877	0.0877	0.0877	0.0878	0.0877	0.0877	0.0878	0.0878	0.0878	0.0878	0.0878	0.0879	0.0878	0.0879	0.0878	0.0879	0.088	0.088	0.0878
A6	2.3333	0.0876	0.0876	0.0877	0.0877	0.0877	0.0877	0.0877	0.0877	0.0877	0.0877	0.0877	0.0878	0.0878	0.0878	0.0879	0.0877	0.0877	0.0878	0.0877	0.0878	0.0878	0.0878	0.0877	0.0877	0.0877	0.0878	0.0877	0.0878	0.0877	0.0877	0.0878	0.0878	0.0878	0.0878	0.0878	0.0878	0.0879	0.0879	0.0878	0.0879	0.0879	0.0879	0.088	0.0879	0.0879	0.0881	0.088	0.0879
A7	2	0.0878	0.0879	0.088	0.088	0.088	0.0879	0.0881	0.088	0.088	0.0879	0.088	0.088	0.088	0.0881	0.0879	0.088	0.088	0.0879	0.0879	0.088	0.088	0.088	0.0879	0.0879	0.088	0.0881	0.088	0.0881	0.0879	0.088	0.088	0.088	0.0881	0.088	0.0881	0.0881	0.0882	0.0881	0.0881	0.0882	0.0882	0.0883	0.0882	0.0882	0.0883	0.0883	0.0884	0.0882
A8	1.6667	0.0878	0.0878	0.0878	0.0878	0.0879	0.0879	0.0879	0.0879	0.0879	0.0879	0.0879	0.0878	0.0878	0.0878	0.0878	0.0878	0.0878	0.0878	0.0878	0.0879	0.0879	0.0879	0.0879	0.0878	0.0878	0.0879	0.0878	0.0879	0.0878	0.0879	0.088	0.088	0.088	0.0879	0.0879	0.088	0.0881	0.088	0.0881	0.0881	0.0881	0.0881	0.0881	0.0881	0.0882	0.0883	0.0883	0.0883
A9	1.3333	0.0877	0.0875	0.0875	0.0878	0.0877	0.0877	0.0877	0.0877	0.0877	0.0877	0.0877	0.0877	0.0878	0.0878	0.0877	0.0877	0.0877	0.0877	0.0877	0.0877	0.0877	0.0878	0.0878	0.0877	0.0878	0.0879	0.0878	0.0878	0.0877	0.0878	0.0878	0.0878	0.0878	0.0877	0.0878	0.0878	0.0879	0.0879	0.0879	0.0879	0.0879	0.088	0.0879	0.088	0.0881	0.0882	0.0881	0.088
A10	1	0.088	0.0878	0.0879	0.088	0.088	0.088	0.088	0.088	0.0879	0.088	0.088	0.088	0.088	0.088	0.088	0.088	0.088	0.0879	0.0879	0.0881	0.088	0.088	0.088	0.0879	0.088	0.088	0.088	0.0881	0.088	0.0881	0.0881	0.0881	0.0881	0.088	0.088	0.0882	0.0882	0.0882	0.0882	0.0882	0.0882	0.0884	0.0882	0.0883	0.0883	0.0884	0.0884	0.0884
A11	0.6667	0.0881	0.0878	0.088	0.0881	0.0882	0.0882	0.0881	0.0881	0.0881	0.0882	0.0881	0.0881	0.0881	0.0881	0.0881	0.0881	0.088	0.0881	0.088	0.0882	0.0881	0.0882	0.0882	0.0881	0.0882	0.0882	0.0881	0.0883	0.0882	0.0882	0.0882	0.0883	0.0883	0.0882	0.0882	0.0883	0.0884	0.0884	0.0884	0.0884	0.0884	0.0884	0.0885	0.0885	0.0885	0.0887	0.0887	0.0887
A12	0.3333	0.0879	0.0877	0.0878	0.0881	0.088	0.088	0.0879	0.0879	0.0879	0.088	0.088	0.088	0.088	0.0882	0.088	0.088	0.0879	0.088	0.088	0.088	0.088	0.088	0.088	0.0879	0.088	0.088	0.088	0.0881	0.0881	0.0881	0.0882	0.0882	0.0882	0.0881	0.0882	0.0883	0.0883	0.0883	0.0884	0.0884	0.0884	0.0883	0.0884	0.0884	0.0886	0.0887	0.0887	0.0887
B1	0	0.0882	0.0876	0.0879	0.0882	0.0881	0.088	0.0881	0.0878	0.088	0.0881	0.088	0.0881	0.0881	0.0882	0.0882	0.0881	0.088	0.088	0.088	0.0881	0.0881	0.0883	0.0882	0.0881	0.0883	0.0881	0.0881	0.0883	0.0882	0.0882	0.0881	0.0882	0.0882	0.0883	0.0882	0.0882	0.0884	0.0883	0.0884	0.0883	0.0882	0.0885	0.0884	0.0884	0.0884	0.0884	0.0886	0.0886
B2	-0.3333	0.0888	0.0884	0.0887	0.0888	0.0888	0.0888	0.0888	0.0886	0.0889	0.0887	0.0888	0.089	0.0888	0.0889	0.0889	0.089	0.0888	0.0887	0.0888	0.0889	0.0889	0.089	0.089	0.0888	0.0891	0.0889	0.0888	0.089	0.089	0.0889	0.089	0.089	0.089	0.0889	0.0888	0.089	0.0893	0.089	0.0893	0.0891	0.089	0.0891	0.0892	0.0891	0.0892	0.0891	0.0893	0.0893
B3	-0.6667	0.0888	0.0881	0.0885	0.0886	0.0886	0.0886	0.0887	0.0884	0.0887	0.0885	0.0886	0.0886	0.0885	0.0885	0.0886	0.0886	0.0886	0.0885	0.0886	0.0887	0.0887	0.0887	0.0887	0.0885	0.0887	0.0886	0.0885	0.0887	0.0887	0.0887	0.0886	0.0887	0.0887	0.0888	0.0886	0.0888	0.089	0.0888	0.0889	0.0888	0.0887	0.0889	0.0889	0.0889	0.089	0.089	0.0891	0.0891
B4	-1	0.0891	0.0884	0.0887	0.0889	0.0889	0.089	0.089	0.0887	0.0888	0.0888	0.0889	0.0889	0.0889	0.0889	0.0889	0.089	0.0889	0.089	0.0889	0.0889	0.0889	0.089	0.0891	0.0889	0.089	0.089	0.0887	0.089	0.089	0.089	0.089	0.0889	0.089	0.089	0.089	0.0892	0.0892	0.0891	0.0891	0.0892	0.089	0.0892	0.0892	0.0892	0.0894	0.0893	0.0894	0.0892
B5	-1.3333	0.0888	0.0883	0.0886	0.0889	0.0888	0.0888	0.0887	0.0886	0.0888	0.0888	0.0887	0.0888	0.0888	0.0888	0.0887	0.0888	0.0887	0.0888	0.0886	0.0887	0.0888	0.0889	0.0888	0.0888	0.0889	0.0887	0.0888	0.0889	0.0887	0.0888	0.0888	0.0888	0.0889	0.0888	0.0889	0.089	0.089	0.089	0.0891	0.089	0.0889	0.0891	0.0891	0.0891	0.0891	0.0892	0.0892	0.0891
B6	-1.6667	0.0884	0.0878	0.0881	0.0883	0.0881	0.0882	0.0881	0.088	0.0882	0.0883	0.0882	0.0882	0.088	0.0881	0.0881	0.0882	0.088	0.0881	0.0882	0.0883	0.0882	0.0882	0.0882	0.0881	0.0883	0.0882	0.0881	0.0883	0.0881	0.0882	0.0882	0.0883	0.0882	0.0881	0.0882	0.0884	0.0885	0.0883	0.0884	0.0884	0.0883	0.0885	0.0884	0.0884	0.0885	0.0884	0.0885	0.0885
B7	-2	0.0882	0.0878	0.0879	0.0881	0.0881	0.0882	0.0882	0.088	0.0881	0.0881	0.0881	0.0881	0.088	0.0879	0.088	0.0881	0.088	0.088	0.088	0.0882	0.0881	0.0881	0.0881	0.088	0.0882	0.0881	0.088	0.0881	0.088	0.0882	0.0881	0.0881	0.0882	0.0881	0.0882	0.0883	0.0883	0.0883	0.0883	0.0883	0.0883	0.0884	0.0883	0.0883	0.0884	0.0884	0.0884	0.0884
B8	-2.3333	0.0882	0.0878	0.088	0.0882	0.0882	0.0882	0.0882	0.0881	0.0881	0.0882	0.0881	0.0882	0.0881	0.0881	0.0881	0.0881	0.0881	0.0881	0.0881	0.0881	0.0882	0.0881	0.0882	0.0882	0.0883	0.0882	0.0881	0.0882	0.0882	0.0882	0.0881	0.0882	0.0882	0.0882	0.0883	0.0883	0.0884	0.0883	0.0884	0.0884	0.0884	0.0885	0.0885	0.0884	0.0885	0.0885	0.0886	0.0886
B9	-2.6667	0.088	0.0877	0.0879	0.0882	0.0882	0.0882	0.0881	0.088	0.088	0.088	0.0881	0.0881	0.0881	0.088	0.088	0.088	0.088	0.0881	0.088	0.088	0.088	0.0881	0.088	0.088	0.0882	0.0881	0.088	0.0881	0.0881	0.0881	0.0881	0.0882	0.0881	0.0881	0.0882	0.0882	0.0882	0.0883	0.0883	0.0884	0.0883	0.0882	0.0884	0.0883	0.0884	0.0884	0.0884	0.0884
B10	-3	0.0883	0.0878	0.088	0.0883	0.0883	0.0883	0.0882	0.0882	0.0882	0.0883	0.0882	0.0882	0.0882	0.0881	0.0881	0.0882	0.0882	0.0882	0.0881	0.0882	0.0882	0.0882	0.0882	0.0882	0.0882	0.0882	0.0882	0.0883	0.0882	0.0883	0.0883	0.0883	0.0883	0.0883	0.0884	0.0883	0.0884	0.0884	0.0885	0.0885	0.0884	0.0884	0.0885	0.0887	0.0885	0.0886	0.0886	0.0886
B11	-3.3333	0.0888	0.0885	0.0886	0.0888	0.0888	0.0888	0.0887	0.0887	0.0887	0.0887	0.0887	0.0887	0.0887	0.0887	0.0887	0.0888	0.0886	0.0887	0.0886	0.0888	0.0887	0.0887	0.0887	0.0887	0.0888	0.0888	0.0886	0.0888	0.0887	0.0887	0.0888	0.0887	0.0888	0.0887	0.0888	0.0888	0.089	0.0889	0.0889	0.0889	0.0889	0.0889	0.0889	0.0889	0.0889	0.089	0.089	0.0889
B12	-3.6667	0.0883	0.0881	0.0881	0.0883	0.0884	0.0884	0.0882	0.0883	0.0882	0.0883	0.0882	0.0882	0.0882	0.0882	0.0883	0.0882	0.0881	0.0882	0.0882	0.0882	0.0883	0.0883	0.0884	0.0883	0.0883	0.0883	0.0883	0.0884	0.0884	0.0884	0.0883	0.0884	0.0885	0.0885	0.0884	0.0885	0.0887	0.0885	0.0887	0.0885	0.0885	0.0886	0.0887	0.0887	0.0888	0.0888	0.0889	0.0889
C1	-4	0.0888	0.0882	0.0884	0.0888	0.0888	0.0889	0.0889	0.0886	0.0885	0.0888	0.0889	0.0889	0.0886	0.0887	0.0887	0.0888	0.0887	0.0887	0.0887	0.0889	0.0888	0.0889	0.0888	0.0888	0.0888	0.0887	0.0887	0.0889	0.089	0.0891	0.0891	0.089	0.089	0.089	0.0889	0.0891	0.0892	0.0891	0.0891	0.0891	0.0889	0.0892	0.0893	0.0892	0.0893	0.0893	0.0894	0.0895
C2	3.6667	0.0886	0.088	0.0884	0.0887	0.0886	0.0887	0.0887	0.0885	0.0885	0.0886	0.0886	0.0886	0.0886	0.0886	0.0888	0.0887	0.0886	0.0886	0.0886	0.0887	0.0886	0.0888	0.0887	0.0886	0.0888	0.0887	0.0885	0.0888	0.0887	0.0887	0.0895	0.0898	0.0887	0.0887	0.0886	0.089	0.0889	0.0889	0.0889	0.0888	0.0887	0.0889	0.089	0.0888	0.089	0.0889	0.0891	0.089
C3	3.3333	0.0893	0.0887	0.089	0.0893	0.0893	0.0894	0.0894	0.0891	0.0893	0.0893	0.0893	0.0893	0.0894	0.0894	0.0895	0.0894	0.0893	0.0894	0.0893	0.0893	0.0896	0.0896	0.0895	0.0893	0.0895	0.0894	0.0893	0.0895	0.0895	0.0893	0.0894	0.0894	0.0895	0.0894	0.0894	0.0896	0.0897	0.0896	0.0896	0.0895	0.0895	0.0897	0.0897	0.0895	0.0897	0.0896	0.0897	0.0896
C4	3	0.0895	0.089	0.0894	0.0898	0.0896	0.0897	0.0897	0.0896	0.0896	0.0897	0.0897	0.0897	0.0898	0.0897	0.0897	0.0897	0.0897	0.0896	0.0896	0.0896	0.0897	0.0899	0.0898	0.0896	0.0898	0.0897	0.0897	0.0899	0.0897	0.0897	0.0898	0.0898	0.0898	0.0898	0.0897	0.0899	0.0901	0.0899	0.09	0.0898	0.0898	0.0899	0.09	0.0898	0.0899	0.0899	0.09	0.0899
C5	2.6667	0.0883	0.0878	0.0881	0.0884	0.0883	0.0884	0.0884	0.0882	0.0883	0.0884	0.0885	0.0884	0.0884	0.0884	0.0884	0.0884	0.0884	0.0884	0.0884	0.0884	0.0885	0.0885	0.0884	0.0883	0.0885	0.0884	0.0884	0.0886	0.0885	0.0887	0.0887	0.0885	0.0886	0.0885	0.0884	0.0887	0.0889	0.0886	0.0887	0.0886	0.0885	0.0888	0.0888	0.0887	0.0887	0.0887	0.0888	0.0887
C6	2.3333	0.0881	0.0876	0.0879	0.0881	0.0882	0.0882	0.0882	0.0879	0.088	0.0881	0.0882	0.0881	0.0882	0.0882	0.0882	0.0882	0.0882	0.0881	0.0881	0.0882	0.0883	0.0884	0.0882	0.0881	0.0883	0.0882	0.0882	0.0884	0.0882	0.0881	0.0882	0.0882	0.0883	0.0882	0.0882	0.0884	0.0885	0.0883	0.0884	0.0882	0.0882	0.0885	0.0885	0.0883	0.0886	0.0884	0.0886	0.0884
C7	2	0.0932	0.093	0.0932	0.0935	0.0936	0.0934	0.0934	0.0931	0.0929	0.0932	0.0933	0.0934	0.0935	0.0935	0.0933	0.0931	0.0928	0.0933	0.0935	0.0934	0.0934	0.0937	0.0928	0.0926	0.0937	0.0935	0.0932	0.0937	0.093	0.0933	0.0933	0.0936	0.0938	0.0926	0.0932	0.0935	0.0937	0.0937	0.0932	0.0934	0.0936	0.0941	0.0938	0.0934	0.0938	0.0937	0.094	0.0931
C8	1.6667	0.0886	0.0879	0.0883	0.0887	0.0885	0.0888	0.0886	0.0884	0.0886	0.0887	0.0887	0.0887	0.0887	0.0887	0.0887	0.0887	0.0886	0.0886	0.0886	0.0887	0.0888	0.0888	0.0887	0.0887	0.0888	0.0886	0.0887	0.0889	0.0888	0.0887	0.0887	0.0888	0.0888	0.0887	0.0887	0.0889	0.089	0.0889	0.0889	0.0889	0.0888	0.089	0.0889	0.0889	0.089	0.0889	0.0891	0.0891
C9	1.3333	0.0886	0.0876	0.0881	0.0885	0.0884	0.0884	0.0883	0.0881	0.0882	0.0884	0.0884	0.0884	0.0884	0.0884	0.0883	0.0884	0.0883	0.0883	0.0882	0.0883	0.0884	0.0884	0.0883	0.0883	0.0885	0.0882	0.0882	0.0885	0.0885	0.0884	0.0884	0.0884	0.0884	0.0884	0.0884	0.0886	0.0886	0.0884	0.0886	0.0885	0.0884	0.0888	0.0886	0.0886	0.0885	0.0886	0.0887	0.0887
C10	1	0.088	0.0873	0.0876	0.088	0.0879	0.0879	0.0879	0.0876	0.0878	0.0879	0.0879	0.0879	0.088	0.088	0.0879	0.0879	0.0879	0.0878	0.0878	0.0878	0.088	0.088	0.0879	0.0878	0.088	0.0877	0.0877	0.088	0.088	0.0878	0.0879	0.0879	0.088	0.088	0.0879	0.0881	0.0882	0.088	0.0882	0.088	0.0881	0.0883	0.0881	0.0881	0.0881	0.0881	0.0883	0.0882
C11	0.6667	0.0883	0.0877	0.088	0.0884	0.0883	0.0884	0.0883	0.088	0.0883	0.0884	0.0883	0.0884	0.0884	0.0883	0.0883	0.0884	0.0882	0.0882	0.0881	0.0882	0.0885	0.0885	0.0883	0.0883	0.0885	0.0882	0.0882	0.0884	0.0883	0.0883	0.0884	0.0884	0.0884	0.0883	0.0884	0.0885	0.0886	0.0884	0.0887	0.0885	0.0884	0.0888	0.0885	0.0886	0.0885	0.0886	0.0888	0.0887
C12	0.3333	0.0874	0.0867	0.0871	0.0876	0.0873	0.0875	0.0874	0.0872	0.0873	0.0874	0.0874	0.0875	0.0875	0.0875	0.0874	0.0875	0.0873	0.0873	0.0874	0.0874	0.0876	0.0875	0.0874	0.0874	0.0877	0.0872	0.0873	0.0875	0.0875	0.0875	0.0875	0.0874	0.0875	0.0874	0.0874	0.0876	0.0878	0.0876	0.0877	0.0875	0.0876	0.0877	0.0876	0.0876	0.0877	0.0877	0.0879	0.0877
D1	0	0.0888	0.0881	0.0893	0.0896	0.0896	0.0899	0.0897	0.0889	0.0892	0.0891	0.0893	0.089	0.0891	0.089	0.089	0.0895	0.089	0.0892	0.0889	0.0889	0.0891	0.0892	0.089	0.0892	0.0892	0.0888	0.0893	0.0892	0.0891	0.0893	0.0891	0.0893	0.089	0.0893	0.0891	0.0894	0.0899	0.0893	0.0894	0.0893	0.0891	0.0894	0.0895	0.0893	0.0898	0.0897	0.0893	0.0894
D2	-0.3333	0.0885	0.0879	0.0885	0.0888	0.0886	0.0888	0.0888	0.0885	0.0888	0.0889	0.0888	0.0889	0.0889	0.0888	0.0889	0.089	0.0887	0.0889	0.0889	0.0889	0.089	0.0891	0.0889	0.089	0.0891	0.0888	0.0888	0.089	0.089	0.0891	0.0891	0.089	0.089	0.089	0.089	0.0891	0.0892	0.089	0.0894	0.0891	0.0891	0.0891	0.0892	0.0893	0.0893	0.0891	0.0893	0.0894
D3	-0.6667	0.0909	0.09	0.0907	0.091	0.0908	0.0911	0.091	0.0907	0.0909	0.0909	0.091	0.0909	0.0909	0.0909	0.0908	0.091	0.0908	0.0909	0.0909	0.0909	0.0908	0.091	0.0909	0.0909	0.091	0.0908	0.0909	0.091	0.091	0.0911	0.091	0.0909	0.0909	0.0909	0.0909	0.0912	0.0913	0.091	0.0913	0.091	0.091	0.0911	0.0911	0.0912	0.0911	0.0911	0.0912	0.0912
D4	-1	0.0896	0.0886	0.0894	0.0896	0.0895	0.0899	0.0896	0.0893	0.0896	0.0896	0.0896	0.0896	0.0896	0.0895	0.0895	0.0896	0.0895	0.0896	0.0896	0.0895	0.0897	0.0896	0.0896	0.0897	0.0898	0.0895	0.0894	0.0896	0.0896	0.0896	0.0897	0.0896	0.0895	0.0896	0.0896	0.0899	0.0898	0.0897	0.0899	0.0897	0.0896	0.0898	0.0897	0.0899	0.0898	0.0899	0.0898	0.0899
D5	-1.3333	0.0885	0.0877	0.0883	0.0886	0.0885	0.0886	0.0886	0.0882	0.0885	0.0886	0.0885	0.0886	0.0886	0.0886	0.0886	0.0885	0.0885	0.0886	0.0885	0.0884	0.0886	0.0885	0.0886	0.0885	0.0888	0.0884	0.0884	0.0886	0.0885	0.0886	0.0886	0.0886	0.0886	0.0885	0.0885	0.0889	0.0889	0.0887	0.0888	0.0886	0.0885	0.0888	0.0888	0.0887	0.0887	0.0889	0.0888	0.0888
D6	-1.6667	0.0922	0.0906	0.0904	0.0904	0.0898	0.0899	0.09	0.0894	0.0893	0.0895	0.0892	0.0892	0.0893	0.0889	0.089	0.0891	0.089	0.089	0.089	0.0889	0.0889	0.089	0.089	0.089	0.0891	0.0888	0.0887	0.0889	0.0889	0.089	0.0891	0.089	0.089	0.0889	0.089	0.0892	0.0892	0.089	0.0894	0.0891	0.089	0.0892	0.0891	0.0892	0.0893	0.0892	0.0892	0.0893
D7	-2	0.0888	0.0879	0.0885	0.0888	0.0888	0.0888	0.0888	0.0885	0.0887	0.0889	0.0889	0.0888	0.0888	0.0887	0.0886	0.0888	0.0887	0.089	0.0889	0.0888	0.0888	0.0888	0.0887	0.0887	0.0889	0.0887	0.0888	0.0888	0.0888	0.0888	0.089	0.0889	0.0889	0.0887	0.0888	0.0891	0.0891	0.0888	0.0891	0.0888	0.0887	0.089	0.089	0.0889	0.089	0.089	0.089	0.089
D8	-2.3333	0.0882	0.0875	0.0879	0.0883	0.0883	0.0883	0.0884	0.088	0.0882	0.0882	0.0883	0.0883	0.0884	0.0882	0.0882	0.0883	0.0881	0.0883	0.0882	0.0882	0.0883	0.0883	0.0882	0.0883	0.0884	0.0882	0.0881	0.0884	0.0883	0.0883	0.0883	0.0883	0.0882	0.0882	0.0883	0.0885	0.0886	0.0884	0.0884	0.0883	0.0882	0.0885	0.0885	0.0884	0.0885	0.0885	0.0886	0.0884
D9	-2.6667	0.0879	0.0871	0.0877	0.0881	0.0879	0.088	0.088	0.0878	0.0879	0.088	0.0879	0.088	0.088	0.0878	0.0879	0.0879	0.0878	0.0879	0.0878	0.0879	0.088	0.0879	0.0878	0.0879	0.0879	0.0878	0.0877	0.0879	0.0879	0.0879	0.088	0.088	0.0878	0.0879	0.088	0.0883	0.0881	0.088	0.0882	0.088	0.0879	0.0881	0.0882	0.0881	0.0882	0.0881	0.0883	0.0881
D10	-3	0.0894	0.0887	0.0892	0.0896	0.0895	0.0895	0.0895	0.0892	0.0894	0.0895	0.0895	0.0895	0.0895	0.0894	0.0893	0.0894	0.0894	0.0895	0.0894	0.0894	0.0895	0.0895	0.0895	0.0896	0.0896	0.0893	0.0893	0.0896	0.0894	0.0895	0.0895	0.0895	0.0895	0.0895	0.0896	0.0898	0.0898	0.0896	0.0898	0.0896	0.0896	0.0898	0.0897	0.0897	0.0898	0.0898	0.0899	0.0898
D11	-3.3333	0.0881	0.0874	0.0877	0.0881	0.0881	0.0882	0.0881	0.0879	0.0881	0.0881	0.0882	0.0881	0.0881	0.088	0.0881	0.0882	0.0881	0.088	0.0881	0.088	0.0882	0.0881	0.0881	0.088	0.0882	0.0879	0.0879	0.0881	0.088	0.0881	0.0882	0.0881	0.088	0.0881	0.0882	0.0884	0.0884	0.0881	0.0884	0.0883	0.0882	0.0884	0.0883	0.0883	0.0883	0.0883	0.0884	0.0883
D12	-3.6667	0.0875	0.0866	0.0871	0.0875	0.0875	0.0875	0.0874	0.0871	0.0873	0.0874	0.0874	0.0875	0.0876	0.0873	0.0874	0.0875	0.0873	0.0875	0.0874	0.0874	0.0875	0.0876	0.0875	0.0875	0.0877	0.0873	0.0873	0.0875	0.0874	0.0875	0.0875	0.0874	0.0876	0.0875	0.0876	0.0878	0.0877	0.0875	0.0877	0.0876	0.0876	0.0877	0.0876	0.0877	0.0877	0.0877	0.0879	0.0881
E1	4	0.0877	0.0868	0.0875	0.0877	0.0877	0.0879	0.0878	0.0876	0.0879	0.0877	0.0878	0.0878	0.0879	0.0878	0.0879	0.0878	0.0878	0.0877	0.0878	0.0877	0.0878	0.0879	0.0879	0.0877	0.0879	0.0876	0.0877	0.0877	0.0878	0.0877	0.0879	0.0876	0.0878	0.0878	0.0878	0.088	0.0881	0.088	0.0881	0.0878	0.0877	0.088	0.088	0.0879	0.0882	0.088	0.0881	0.088
E2	3.6667	0.0875	0.0868	0.0875	0.0877	0.0875	0.0876	0.0878	0.0874	0.0877	0.0876	0.0878	0.0876	0.0878	0.0878	0.0878	0.0878	0.0875	0.0877	0.0877	0.0876	0.0878	0.088	0.0877	0.0876	0.0878	0.0876	0.0876	0.0879	0.0878	0.0876	0.0878	0.0877	0.088	0.0878	0.0877	0.088	0.0881	0.0881	0.0879	0.0877	0.0877	0.0881	0.088	0.0879	0.088	0.0879	0.0881	0.0879
E3	3.3333	0.0889	0.0884	0.0891	0.0893	0.0892	0.0893	0.0892	0.089	0.0892	0.0892	0.0893	0.0893	0.0894	0.0894	0.0893	0.0893	0.0891	0.0892	0.0892	0.0893	0.0894	0.0895	0.0892	0.0891	0.0895	0.0893	0.0891	0.0895	0.0893	0.0893	0.0894	0.0893	0.0894	0.0892	0.0891	0.0896	0.0897	0.0897	0.0895	0.0892	0.0893	0.0897	0.0896	0.0894	0.0894	0.0894	0.0897	0.0895
E4	3	0.0878	0.087	0.0876	0.0879	0.0878	0.0879	0.0879	0.0876	0.0878	0.0878	0.0882	0.088	0.088	0.0881	0.0879	0.088	0.0877	0.0878	0.0879	0.0879	0.0882	0.0882	0.0879	0.0878	0.088	0.0879	0.0879	0.0881	0.0879	0.088	0.088	0.088	0.0881	0.088	0.0878	0.0882	0.0884	0.0883	0.0881	0.0878	0.0879	0.0884	0.0884	0.0882	0.0881	0.0882	0.0884	0.0882
E5	2.6667	0.0878	0.087	0.0878	0.088	0.0878	0.0881	0.0881	0.0877	0.0879	0.0879	0.0881	0.088	0.0881	0.0882	0.088	0.0881	0.0879	0.088	0.0881	0.088	0.0882	0.0883	0.088	0.088	0.0882	0.088	0.088	0.0883	0.0882	0.0882	0.0882	0.0881	0.0882	0.0881	0.0881	0.0884	0.0885	0.0884	0.0883	0.088	0.0881	0.0885	0.0884	0.0883	0.0884	0.0883	0.0884	0.0884
E6	2.3333	0.0883	0.0876	0.0884	0.0885	0.0882	0.0885	0.0885	0.0882	0.0883	0.0884	0.0885	0.0885	0.0885	0.0886	0.0885	0.0885	0.0883	0.0884	0.0884	0.0884	0.0885	0.0886	0.0884	0.0884	0.0886	0.0884	0.0883	0.0885	0.0885	0.0885	0.0885	0.0885	0.0885	0.0884	0.0883	0.0887	0.0887	0.0888	0.0886	0.0883	0.0883	0.0887	0.0887	0.0886	0.0886	0.0886	0.0888	0.0885
E7	2	0.0889	0.088	0.0888	0.0889	0.0888	0.0889	0.089	0.0886	0.0887	0.0889	0.0889	0.089	0.089	0.0891	0.0889	0.0889	0.0886	0.0888	0.0888	0.0888	0.089	0.089	0.0889	0.0887	0.0889	0.0888	0.0889	0.089	0.0888	0.0889	0.0888	0.0889	0.0889	0.0888	0.0888	0.0892	0.0892	0.0892	0.0891	0.0888	0.0889	0.0892	0.0892	0.0891	0.0891	0.0892	0.0893	0.0891
E8	1.6667	0.0881	0.0873	0.0881	0.0883	0.0882	0.0884	0.0885	0.088	0.0882	0.0883	0.0883	0.0884	0.0883	0.0883	0.0882	0.0882	0.088	0.0881	0.0883	0.0882	0.0883	0.0884	0.0882	0.0882	0.0883	0.0882	0.0881	0.0883	0.0883	0.0882	0.0884	0.0882	0.0883	0.0882	0.0882	0.0885	0.0886	0.0885	0.0884	0.0882	0.0883	0.0885	0.0885	0.0885	0.0885	0.0884	0.0886	0.0885
E9	1.3333	0.0888	0.0877	0.0886	0.0888	0.0887	0.0889	0.0889	0.0885	0.0887	0.0886	0.0887	0.0887	0.0887	0.0888	0.0887	0.0888	0.0884	0.0885	0.0886	0.0886	0.0887	0.0889	0.0886	0.0887	0.0888	0.0885	0.0886	0.0887	0.0886	0.0887	0.0887	0.0888	0.0887	0.0887	0.0887	0.0889	0.089	0.0889	0.0889	0.0886	0.0887	0.089	0.0889	0.0889	0.089	0.0889	0.0891	0.0889
E10	1	0.0886	0.0878	0.0886	0.0887	0.0887	0.0889	0.0888	0.0884	0.0887	0.0886	0.0887	0.0888	0.0888	0.0889	0.0887	0.0887	0.0885	0.0886	0.0887	0.0886	0.0889	0.0888	0.0887	0.0886	0.0888	0.0885	0.0885	0.0887	0.0887	0.0888	0.0887	0.0887	0.0887	0.0887	0.0887	0.0889	0.0891	0.089	0.089	0.0887	0.0887	0.089	0.0889	0.089	0.0889	0.0888	0.0891	0.0889
E11	0.6667	0.0888	0.0878	0.0886	0.0888	0.0888	0.089	0.0888	0.0885	0.0888	0.0887	0.0888	0.0889	0.0888	0.0889	0.0888	0.0889	0.0885	0.0886	0.0886	0.0886	0.0889	0.0889	0.0886	0.0888	0.0889	0.0886	0.0885	0.0888	0.0887	0.0887	0.0888	0.0887	0.0888	0.0887	0.0888	0.0889	0.089	0.0889	0.0891	0.0888	0.0887	0.0891	0.089	0.0889	0.0889	0.0889	0.0891	0.0891
E12	0.3333	0.0877	0.087	0.0877	0.0879	0.0878	0.0881	0.0879	0.0876	0.0879	0.0878	0.0878	0.0879	0.0878	0.0879	0.0878	0.0879	0.0876	0.0877	0.0877	0.0877	0.0879	0.088	0.0877	0.0878	0.088	0.0876	0.0875	0.0879	0.0878	0.0879	0.0878	0.0877	0.0879	0.0878	0.0879	0.088	0.0881	0.0879	0.0881	0.0878	0.0878	0.0882	0.088	0.088	0.0881	0.0879	0.0882	0.0882
F1	0	0.0879	0.0874	0.0882	0.0894	0.0885	0.0886	0.0884	0.088	0.0885	0.0883	0.0883	0.0886	0.0883	0.0884	0.0885	0.0886	0.0882	0.0885	0.0883	0.0883	0.0894	0.0895	0.0892	0.0884	0.0887	0.088	0.0882	0.0884	0.0884	0.0883	0.0883	0.0886	0.0884	0.0885	0.0891	0.0887	0.0886	0.0886	0.0887	0.0883	0.0883	0.0886	0.0895	0.0886	0.0887	0.0885	0.0886	0.0887
F2	-0.3333	0.088	0.0873	0.0881	0.0883	0.0884	0.0884	0.0884	0.088	0.0883	0.0883	0.0883	0.0884	0.0883	0.0884	0.0884	0.0885	0.0882	0.0882	0.0883	0.0883	0.0884	0.0886	0.0882	0.0884	0.0885	0.088	0.0883	0.0885	0.0884	0.0884	0.0884	0.0884	0.0883	0.0883	0.0883	0.0886	0.0887	0.0886	0.0886	0.0884	0.0883	0.0885	0.0887	0.0885	0.0886	0.0885	0.0887	0.0886
F3	-0.6667	0.088	0.0875	0.0881	0.0883	0.0883	0.0886	0.0885	0.0879	0.0884	0.0882	0.0883	0.0883	0.0882	0.0883	0.0883	0.0883	0.0881	0.0881	0.0882	0.0882	0.0883	0.0883	0.0881	0.0882	0.0884	0.0882	0.0882	0.0884	0.0882	0.0882	0.0884	0.0882	0.0882	0.0883	0.0883	0.0886	0.0885	0.0884	0.0884	0.0882	0.0881	0.0884	0.0885	0.0884	0.0885	0.0884	0.0885	0.0884
F4	-1	0.0902	0.0898	0.0906	0.0907	0.0909	0.091	0.091	0.0904	0.0907	0.0905	0.0907	0.0908	0.0908	0.0907	0.0906	0.0907	0.0906	0.0907	0.0907	0.0905	0.0907	0.0908	0.0904	0.0905	0.0908	0.0906	0.0906	0.0908	0.0906	0.0907	0.0907	0.0907	0.0906	0.0906	0.0906	0.091	0.0909	0.0908	0.0908	0.0905	0.0906	0.0908	0.0909	0.0907	0.0909	0.0907	0.0909	0.0907
F5	-1.3333	0.0889	0.0884	0.0892	0.0894	0.0896	0.0894	0.0895	0.089	0.0894	0.0893	0.0893	0.0895	0.0894	0.0893	0.0892	0.0895	0.0892	0.0893	0.0892	0.0892	0.0894	0.0894	0.0892	0.0892	0.0895	0.0891	0.0893	0.0895	0.0893	0.0893	0.0893	0.0894	0.0893	0.0893	0.0893	0.0895	0.0896	0.0895	0.0895	0.0893	0.0893	0.0896	0.0896	0.0895	0.0895	0.0895	0.0897	0.0896
F6	-1.6667	0.0883	0.0879	0.0885	0.0888	0.0888	0.0889	0.0889	0.0883	0.0887	0.0886	0.0887	0.0886	0.0887	0.0887	0.0886	0.0886	0.0884	0.0884	0.0885	0.0885	0.0887	0.0887	0.0884	0.0885	0.0887	0.0884	0.0886	0.0887	0.0886	0.0885	0.0887	0.0887	0.0885	0.0885	0.0886	0.0888	0.0888	0.0887	0.0888	0.0886	0.0886	0.0887	0.0888	0.0887	0.0888	0.0887	0.0889	0.0888
F7	-2	0.088	0.0876	0.0882	0.0885	0.0886	0.0887	0.0886	0.0881	0.0884	0.0883	0.0885	0.0884	0.0885	0.0884	0.0883	0.0884	0.0883	0.0883	0.0884	0.0884	0.0885	0.0886	0.0884	0.0883	0.0885	0.0882	0.0883	0.0885	0.0883	0.0884	0.0884	0.0884	0.0883	0.0882	0.0883	0.0887	0.0888	0.0885	0.0886	0.0882	0.0883	0.0885	0.0886	0.0885	0.0886	0.0886	0.0887	0.0886
F8	-2.3333	0.0885	0.088	0.0887	0.0889	0.089	0.0891	0.0891	0.0886	0.0889	0.0888	0.0889	0.0889	0.089	0.0888	0.0887	0.0889	0.0887	0.0888	0.0889	0.0887	0.0888	0.089	0.0888	0.0888	0.089	0.0886	0.0887	0.0889	0.0887	0.0888	0.0889	0.0889	0.0888	0.0888	0.0888	0.0891	0.0892	0.089	0.089	0.0888	0.0888	0.0891	0.089	0.089	0.0891	0.0891	0.0892	0.0891
F9	-2.6667	0.0882	0.0877	0.0885	0.0887	0.0888	0.0888	0.0888	0.0883	0.0887	0.0886	0.0886	0.0886	0.0887	0.0887	0.0884	0.0886	0.0885	0.0886	0.0884	0.0886	0.0886	0.0888	0.0884	0.0885	0.0886	0.0885	0.0884	0.0887	0.0886	0.0887	0.0887	0.0886	0.0885	0.0884	0.0886	0.0888	0.0888	0.0887	0.0888	0.0885	0.0885	0.0889	0.0888	0.0888	0.0888	0.0888	0.0889	0.0888
F10	-3	0.0888	0.0882	0.0889	0.0891	0.0893	0.0894	0.0893	0.0887	0.0891	0.0891	0.0891	0.0892	0.0892	0.0892	0.0891	0.0891	0.089	0.0891	0.0891	0.089	0.0892	0.0893	0.0891	0.0891	0.0892	0.089	0.089	0.0892	0.0891	0.0892	0.0893	0.0891	0.0891	0.089	0.0891	0.0894	0.0895	0.0893	0.0894	0.0891	0.0892	0.0894	0.0894	0.0894	0.0895	0.0894	0.0894	0.0894
F11	-3.3333	0.088	0.0873	0.0881	0.0883	0.0884	0.0885	0.0884	0.088	0.0884	0.0883	0.0882	0.0883	0.0883	0.0882	0.0882	0.0883	0.0882	0.0882	0.0882	0.0883	0.0883	0.0883	0.0881	0.0881	0.0884	0.088	0.0882	0.0883	0.0882	0.0882	0.0884	0.0882	0.0882	0.0882	0.0883	0.0886	0.0885	0.0883	0.0885	0.0883	0.0883	0.0885	0.0885	0.0885	0.0886	0.0884	0.0885	0.0886
F12	-3.6667	0.0879	0.0871	0.0881	0.0883	0.0884	0.0886	0.0884	0.0881	0.0885	0.0883	0.0883	0.0884	0.0884	0.0882	0.0883	0.0883	0.0883	0.0883	0.0882	0.088	0.0882	0.0884	0.0882	0.0884	0.0885	0.0881	0.0881	0.0884	0.0883	0.0883	0.0883	0.0883	0.0884	0.0884	0.0884	0.0884	0.0886	0.0886	0.0887	0.0884	0.0883	0.0888	0.0885	0.0886	0.0885	0.0886	0.0888	0.0887
G1	-4	0.0881	0.0876	0.0884	0.0887	0.0888	0.0889	0.0885	0.0885	0.0889	0.0886	0.0887	0.0887	0.0886	0.0886	0.0886	0.0888	0.0886	0.0887	0.0886	0.0887	0.0886	0.0888	0.0887	0.0888	0.0889	0.0884	0.0886	0.0886	0.089	0.0889	0.0887	0.0887	0.0886	0.0889	0.0889	0.0892	0.0891	0.0891	0.089	0.0887	0.0887	0.0889	0.089	0.089	0.0891	0.0889	0.089	0.0891
G2	3.6667	0.088	0.0875	0.0883	0.0884	0.0885	0.0886	0.0886	0.0883	0.0887	0.0885	0.0885	0.0885	0.0884	0.0885	0.0885	0.0884	0.0884	0.0884	0.0884	0.0884	0.0885	0.0887	0.0883	0.0884	0.0886	0.0882	0.0883	0.0886	0.0885	0.0883	0.0885	0.0883	0.0886	0.0884	0.0885	0.0888	0.0887	0.0887	0.0887	0.0883	0.0883	0.0886	0.0888	0.0885	0.0886	0.0884	0.0889	0.0886
G3	3.3333	0.0873	0.0868	0.0875	0.0877	0.0877	0.0878	0.0878	0.0873	0.0879	0.0877	0.0876	0.0877	0.0877	0.0877	0.0877	0.0878	0.0875	0.0876	0.0876	0.0876	0.0877	0.0879	0.0876	0.0876	0.0878	0.0874	0.0875	0.0878	0.0877	0.0876	0.0876	0.0876	0.0877	0.0876	0.0877	0.0879	0.0879	0.0879	0.0878	0.0876	0.0875	0.0878	0.0879	0.0877	0.0878	0.0877	0.088	0.0879
G4	3	0.0886	0.0881	0.0889	0.0889	0.0891	0.0892	0.0892	0.0885	0.0891	0.0889	0.089	0.089	0.089	0.089	0.089	0.0889	0.0887	0.0887	0.0889	0.0889	0.089	0.0891	0.0888	0.0888	0.089	0.0887	0.0889	0.0891	0.0889	0.0891	0.089	0.0889	0.0891	0.089	0.089	0.0892	0.0892	0.0892	0.0892	0.0887	0.0889	0.0892	0.0892	0.0891	0.0891	0.089	0.0893	0.0891
G5	2.6667	0.0877	0.0873	0.0879	0.0881	0.0883	0.0884	0.0882	0.0878	0.0882	0.088	0.0882	0.0882	0.088	0.0881	0.0881	0.0881	0.0879	0.0879	0.088	0.0881	0.0881	0.0883	0.088	0.088	0.0882	0.0876	0.088	0.0882	0.0882	0.0881	0.0882	0.088	0.0881	0.0881	0.088	0.0884	0.0883	0.0885	0.0883	0.0879	0.088	0.0884	0.0884	0.0883	0.0881	0.0882	0.0884	0.0883
G6	2.3333	0.0884	0.0881	0.0885	0.0888	0.0889	0.0891	0.0889	0.0884	0.0888	0.0886	0.0887	0.0888	0.0888	0.0889	0.0887	0.0887	0.0884	0.0886	0.0886	0.0885	0.0889	0.0889	0.0885	0.0887	0.0889	0.0884	0.0886	0.0888	0.0887	0.0887	0.0886	0.0886	0.0888	0.0886	0.0887	0.0889	0.089	0.089	0.0889	0.0886	0.0886	0.0889	0.0889	0.0888	0.0889	0.0889	0.089	0.0889
G7	2	0.0887	0.0883	0.0887	0.089	0.0891	0.0892	0.0891	0.0886	0.089	0.0888	0.089	0.0891	0.0889	0.0891	0.089	0.0889	0.0888	0.0889	0.0889	0.0888	0.0892	0.0892	0.0889	0.0887	0.0891	0.0886	0.0888	0.0891	0.089	0.0889	0.0889	0.0889	0.0891	0.0889	0.0889	0.0892	0.0892	0.0893	0.0892	0.0888	0.0887	0.0891	0.0892	0.089	0.0891	0.0891	0.0892	0.0891
G8	1.6667	0.089	0.0885	0.089	0.0892	0.0894	0.0895	0.0893	0.0889	0.0893	0.0892	0.0892	0.0892	0.0892	0.0892	0.0892	0.089	0.0889	0.0891	0.089	0.089	0.0892	0.0893	0.0891	0.0891	0.0892	0.0889	0.089	0.0891	0.0891	0.0891	0.0891	0.0892	0.0893	0.0892	0.0891	0.0894	0.0894	0.0894	0.0893	0.089	0.089	0.0894	0.0893	0.0893	0.0892	0.0893	0.0895	0.0893
G9	1.3333	0.0882	0.0877	0.0882	0.0885	0.0886	0.0887	0.0886	0.0882	0.0886	0.0882	0.0884	0.0885	0.0884	0.0885	0.0885	0.0884	0.0882	0.0883	0.0882	0.0884	0.0885	0.0886	0.0884	0.0883	0.0886	0.0881	0.0883	0.0884	0.0883	0.0883	0.0884	0.0883	0.0885	0.0883	0.0883	0.0886	0.0886	0.0887	0.0885	0.0883	0.0883	0.0886	0.0887	0.0884	0.0884	0.0885	0.0886	0.0885
G10	1	0.0879	0.0876	0.0881	0.0883	0.0884	0.0885	0.0884	0.088	0.0883	0.088	0.0881	0.0884	0.0882	0.0883	0.0883	0.0882	0.088	0.0882	0.0881	0.0882	0.0883	0.0884	0.0882	0.0882	0.0883	0.0879	0.0882	0.0883	0.0882	0.0881	0.0881	0.0882	0.0883	0.0881	0.0882	0.0885	0.0885	0.0885	0.0885	0.088	0.0882	0.0885	0.0885	0.0883	0.0883	0.0885	0.0885	0.0884
G11	0.6667	0.0881	0.0876	0.088	0.0884	0.0884	0.0885	0.0884	0.0881	0.0885	0.0881	0.0882	0.0884	0.0882	0.0882	0.0883	0.0883	0.088	0.0882	0.088	0.0883	0.0886	0.0884	0.0883	0.0883	0.0884	0.088	0.0882	0.0883	0.0889	0.0882	0.0882	0.0883	0.0884	0.0882	0.0883	0.0885	0.0886	0.0884	0.0885	0.088	0.0881	0.0885	0.0886	0.0884	0.0883	0.0884	0.0885	0.0884
G12	0.3333	0.0877	0.0873	0.0876	0.088	0.088	0.0882	0.088	0.0876	0.0881	0.0879	0.0879	0.088	0.0879	0.088	0.0879	0.088	0.0878	0.0878	0.0878	0.0878	0.088	0.088	0.0879	0.0878	0.0881	0.0877	0.0878	0.088	0.0879	0.0879	0.0879	0.0879	0.0879	0.0879	0.088	0.0882	0.0883	0.0881	0.0883	0.0878	0.0879	0.0882	0.0882	0.0883	0.0882	0.0883	0.0882	0.0882
H1	0	0.0878	0.0877	0.0881	0.0883	0.0887	0.0888	0.0885	0.0881	0.0886	0.0882	0.0883	0.0885	0.0885	0.0885	0.089	0.0886	0.0882	0.0883	0.0883	0.0883	0.0886	0.0887	0.0885	0.0884	0.0886	0.0881	0.0883	0.0885	0.0889	0.0884	0.0883	0.0884	0.0886	0.0885	0.0884	0.0887	0.0886	0.0887	0.0887	0.0883	0.0883	0.0886	0.0887	0.0887	0.0885	0.0885	0.0887	0.0887
H2	-0.3333	0.0888	0.0886	0.0891	0.0893	0.0895	0.0897	0.0896	0.089	0.0896	0.0892	0.0893	0.0894	0.0893	0.0894	0.0895	0.0894	0.0892	0.0893	0.0893	0.0894	0.0896	0.0897	0.0895	0.0894	0.0896	0.089	0.0893	0.0895	0.0895	0.0894	0.0894	0.0894	0.0896	0.0895	0.0895	0.0896	0.0898	0.0898	0.0897	0.0893	0.0893	0.0895	0.0896	0.0897	0.0895	0.0895	0.0897	0.0896
H3	-0.6667	0.0897	0.0896	0.09	0.0903	0.0905	0.0907	0.0906	0.09	0.0904	0.0901	0.0902	0.0903	0.0903	0.0903	0.0903	0.0901	0.0901	0.0902	0.0902	0.0901	0.0904	0.0906	0.0902	0.0902	0.0903	0.0898	0.0902	0.0903	0.0902	0.0902	0.0903	0.0901	0.0903	0.0902	0.0902	0.0906	0.0905	0.0905	0.0905	0.0899	0.0901	0.0903	0.0904	0.0904	0.0904	0.0903	0.0904	0.0903
H4	-1	0.0883	0.0882	0.0888	0.0892	0.0893	0.0896	0.0893	0.0888	0.0892	0.0888	0.0889	0.0891	0.0891	0.0891	0.089	0.089	0.0889	0.089	0.0889	0.0889	0.0891	0.0892	0.0889	0.089	0.0891	0.0886	0.0889	0.0891	0.0889	0.0889	0.089	0.0889	0.0891	0.089	0.089	0.0893	0.0892	0.0892	0.0891	0.0887	0.0887	0.0891	0.0892	0.0892	0.089	0.089	0.0891	0.089
H5	-1.3333	0.0879	0.0879	0.0885	0.0889	0.089	0.0892	0.0888	0.0884	0.0889	0.0887	0.0887	0.0888	0.0887	0.0887	0.0886	0.0887	0.0884	0.0885	0.0885	0.0885	0.0887	0.0888	0.0884	0.0886	0.0886	0.0883	0.0885	0.0886	0.0885	0.0885	0.0886	0.0886	0.0887	0.0884	0.0886	0.0888	0.0889	0.0887	0.0887	0.0884	0.0885	0.0888	0.0887	0.0886	0.0887	0.0886	0.0888	0.0887
H6	-1.6667	0.0878	0.0877	0.0882	0.0885	0.0885	0.0887	0.0885	0.088	0.0886	0.0884	0.0883	0.0885	0.0883	0.0884	0.0882	0.0882	0.0881	0.0881	0.0882	0.0882	0.0883	0.0885	0.0882	0.0882	0.0883	0.0879	0.0881	0.0883	0.0881	0.0881	0.0882	0.0884	0.0882	0.0881	0.0881	0.0885	0.0886	0.0884	0.0884	0.088	0.0881	0.0883	0.0883	0.0883	0.0884	0.0883	0.0884	0.0884
H7	-2	0.0878	0.0875	0.0881	0.0884	0.0885	0.0887	0.0886	0.088	0.0885	0.0882	0.0883	0.0882	0.0882	0.0883	0.0881	0.0882	0.0882	0.0881	0.0882	0.0881	0.0883	0.0884	0.0882	0.0881	0.0883	0.0879	0.0881	0.0882	0.0882	0.0881	0.0883	0.0882	0.0882	0.0881	0.0882	0.0885	0.0885	0.0883	0.0884	0.088	0.0882	0.0884	0.0884	0.0885	0.0885	0.0885	0.0885	0.0885
H8	-2.3333	0.0886	0.0881	0.0888	0.0891	0.0892	0.0893	0.0892	0.0888	0.0891	0.0889	0.089	0.0889	0.0889	0.0889	0.0888	0.0889	0.0889	0.0889	0.0888	0.0886	0.089	0.089	0.0888	0.0887	0.089	0.0885	0.0887	0.0889	0.0888	0.0887	0.0887	0.0888	0.0889	0.0888	0.0888	0.0891	0.0891	0.089	0.089	0.0886	0.0887	0.0891	0.089	0.089	0.089	0.089	0.0891	0.089
H9	-2.6667	0.0882	0.0879	0.0886	0.0889	0.0889	0.0891	0.0888	0.0884	0.089	0.0886	0.0887	0.0888	0.0886	0.0887	0.0886	0.0887	0.0884	0.0886	0.0886	0.0884	0.0887	0.0888	0.0885	0.0886	0.0888	0.0883	0.0884	0.0886	0.0885	0.0886	0.0886	0.0886	0.0886	0.0885	0.0886	0.0889	0.0888	0.0887	0.0889	0.0883	0.0886	0.0888	0.0887	0.0888	0.0888	0.0887	0.0888	0.0888
H10	-3	0.0893	0.089	0.0897	0.0899	0.0901	0.0901	0.0899	0.0894	0.0901	0.0897	0.0898	0.0899	0.0898	0.0898	0.0896	0.0897	0.0895	0.0896	0.0897	0.0896	0.0898	0.0899	0.0896	0.0897	0.0898	0.0893	0.0896	0.0899	0.0896	0.0897	0.0897	0.0897	0.0897	0.0896	0.0897	0.09	0.0901	0.09	0.09	0.0894	0.0895	0.0899	0.0899	0.0898	0.0899	0.0899	0.09	0.09
H11	-3.3333	0.0879	0.0875	0.0881	0.0883	0.0885	0.0885	0.0885	0.0879	0.0885	0.0882	0.0883	0.0883	0.0882	0.0883	0.0883	0.0883	0.0881	0.0881	0.0881	0.0881	0.0884	0.0884	0.0882	0.0882	0.0883	0.0878	0.0881	0.0883	0.0883	0.0882	0.0883	0.0882	0.0883	0.0882	0.0883	0.0885	0.0886	0.0885	0.0886	0.0881	0.0881	0.0885	0.0885	0.0884	0.0885	0.0884	0.0886	0.0885
H12	-3.6667	0.087	0.0869	0.0874	0.0877	0.0878	0.088	0.0879	0.0874	0.0878	0.0877	0.0876	0.0879	0.0875	0.0876	0.0877	0.0877	0.0874	0.0877	0.0876	0.0875	0.0874	0.0878	0.0876	0.0877	0.0878	0.0871	0.0874	0.0876	0.0876	0.0877	0.0879	0.0875	0.0876	0.0878	0.0876	0.0878	0.0878	0.0878	0.0879	0.0876	0.0876	0.0877	0.0881	0.088	0.0879	0.0878	0.0879	0.0879
[truncated: 222 more columns]

## Sheet: Pa
Pa OD600	Time [s]:	0	300	600	900	1200	1500	1800	2100	2400.1	2700.1	3000.1	3300.1	3600.1	3900.1	4200.1	4500.1	4800.1	5100.1	5400.1	5700.1	6000.1	6300.1	6600.2	6900.2	7200.2	7500.2	7800.2	8100.2	8400.2	8700.2	9000.2	9300.2	9600.2	9900.2	10200.2	10500.2	10800.2	11100.2	11400.2	11700.3	12000.3	12300.3	12600.3	12900.3	13200.3	13500.3	13800.3	14100.3
Well ID	log2([A]/[G])
A1	4	0.0896	0.0897	0.0896	0.0896	0.0895	0.0896	0.0895	0.0895	0.0896	0.0895	0.0895	0.0896	0.0895	0.0895	0.0896	0.0896	0.0895	0.0895	0.0895	0.0896	0.0895	0.0896	0.0897	0.0897	0.0897	0.0896	0.0897	0.0896	0.0897	0.0897	0.0896	0.0896	0.0896	0.0897	0.0896	0.0896	0.0897	0.0896	0.0896	0.0898	0.0897	0.0896	0.0897	0.0896	0.0897	0.0897	0.0897	0.0897
A2	3.6667	0.09	0.0899	0.09	0.0899	0.09	0.0901	0.0899	0.09	0.0899	0.0899	0.0899	0.0899	0.0899	0.09	0.09	0.09	0.0899	0.09	0.0899	0.0899	0.09	0.09	0.09	0.0899	0.09	0.09	0.0899	0.0899	0.0901	0.0899	0.0899	0.09	0.09	0.09	0.09	0.0901	0.09	0.09	0.09	0.09	0.0901	0.0901	0.0901	0.09	0.09	0.0901	0.09	0.0901
A3	3.3333	0.0886	0.0893	0.0892	0.0892	0.0893	0.0893	0.0893	0.0892	0.0892	0.0892	0.0893	0.0893	0.0892	0.0893	0.0893	0.0893	0.0893	0.0893	0.0893	0.0893	0.0893	0.0893	0.0893	0.0893	0.0894	0.0893	0.0893	0.0893	0.0894	0.0893	0.0893	0.0893	0.0894	0.0894	0.0893	0.0894	0.0893	0.0893	0.0894	0.0894	0.0894	0.0894	0.0894	0.0893	0.0894	0.0894	0.0894	0.0894
A4	3	0.0887	0.0894	0.0894	0.0894	0.0895	0.0897	0.0894	0.0894	0.0895	0.0895	0.0893	0.0894	0.0896	0.0897	0.0895	0.0895	0.0895	0.0895	0.0894	0.0895	0.0896	0.0895	0.0895	0.0896	0.0896	0.0895	0.0896	0.0896	0.0896	0.0895	0.0895	0.0896	0.0895	0.0896	0.0896	0.0896	0.0895	0.0895	0.0896	0.0895	0.0896	0.0897	0.0897	0.0895	0.0896	0.0898	0.0896	0.0896
A5	2.6667	0.089	0.0891	0.0891	0.089	0.0891	0.0892	0.089	0.0891	0.0891	0.0891	0.089	0.0891	0.0891	0.0891	0.0891	0.0891	0.0891	0.089	0.089	0.0891	0.0891	0.0891	0.0891	0.089	0.0891	0.0891	0.0891	0.0891	0.0891	0.0891	0.0892	0.0891	0.0891	0.0892	0.0895	0.0892	0.0891	0.0895	0.0892	0.0891	0.0892	0.0892	0.0892	0.0891	0.0892	0.0893	0.0892	0.0892
A6	2.3333	0.0893	0.0893	0.0893	0.0893	0.0894	0.0895	0.0893	0.0893	0.0894	0.0893	0.0893	0.0893	0.0894	0.0894	0.0894	0.0893	0.0894	0.0893	0.0893	0.0894	0.0894	0.0893	0.0894	0.0894	0.0894	0.0894	0.0894	0.0895	0.0894	0.0894	0.0895	0.0894	0.0893	0.0894	0.0894	0.0894	0.0893	0.0895	0.0895	0.0893	0.0895	0.0895	0.0894	0.0894	0.0895	0.0895	0.0894	0.0895
A7	2	0.0889	0.0889	0.0889	0.0889	0.0889	0.089	0.0889	0.0889	0.0889	0.0888	0.0888	0.0889	0.0889	0.0889	0.0889	0.0889	0.089	0.0889	0.0889	0.089	0.089	0.0889	0.0889	0.0889	0.0889	0.0889	0.0889	0.089	0.0889	0.0889	0.089	0.089	0.0889	0.089	0.089	0.0889	0.0889	0.0889	0.089	0.0889	0.089	0.0891	0.089	0.0889	0.089	0.0891	0.089	0.0891
A8	1.6667	0.0893	0.0893	0.0893	0.0893	0.0893	0.0894	0.0892	0.0893	0.0893	0.0892	0.0892	0.0893	0.0893	0.0894	0.0893	0.0893	0.0893	0.0893	0.0893	0.0893	0.0893	0.0893	0.0893	0.0893	0.0893	0.0893	0.0893	0.0894	0.0893	0.0892	0.0893	0.0893	0.0893	0.0894	0.0893	0.0893	0.0893	0.0894	0.0894	0.0893	0.0894	0.0894	0.0894	0.0894	0.0894	0.0894	0.0893	0.0894
A9	1.3333	0.089	0.0891	0.0891	0.089	0.089	0.0891	0.089	0.089	0.0891	0.0889	0.0889	0.089	0.0891	0.0891	0.089	0.089	0.089	0.089	0.089	0.0891	0.0891	0.089	0.089	0.089	0.089	0.089	0.0891	0.0891	0.0891	0.089	0.0891	0.0892	0.089	0.0891	0.0891	0.0891	0.089	0.0891	0.0891	0.089	0.0892	0.0892	0.0891	0.089	0.0891	0.0893	0.0891	0.0891
A10	1	0.0891	0.0892	0.0892	0.0891	0.0892	0.0892	0.089	0.0891	0.0893	0.089	0.0892	0.0891	0.0892	0.0893	0.0892	0.0892	0.0893	0.0891	0.0891	0.0892	0.0892	0.0891	0.0891	0.0892	0.0892	0.0891	0.0892	0.0894	0.0892	0.0891	0.0891	0.0892	0.0892	0.0893	0.0892	0.0892	0.0891	0.0892	0.0892	0.0892	0.0892	0.0893	0.0892	0.0892	0.0893	0.0893	0.0893	0.0892
A11	0.6667	0.0893	0.0895	0.0894	0.0894	0.0895	0.0895	0.0896	0.0894	0.0894	0.0893	0.0894	0.0894	0.0894	0.0894	0.0894	0.0894	0.0895	0.0894	0.0894	0.0894	0.0895	0.0894	0.0893	0.0894	0.0894	0.0893	0.0894	0.0895	0.0894	0.0893	0.0895	0.0894	0.0894	0.0895	0.0895	0.0895	0.0894	0.0895	0.0895	0.0895	0.0895	0.0895	0.0894	0.0894	0.0896	0.0894	0.0895	0.0895
A12	0.3333	0.0904	0.0905	0.0904	0.0904	0.0904	0.0904	0.0904	0.0904	0.0904	0.0903	0.0904	0.0904	0.0905	0.0904	0.0904	0.0904	0.0905	0.0903	0.0904	0.0905	0.0904	0.0904	0.0904	0.0904	0.0904	0.0904	0.0905	0.0905	0.0904	0.0904	0.0904	0.0904	0.0904	0.0905	0.0904	0.0906	0.0904	0.0905	0.0905	0.0904	0.0905	0.0905	0.0905	0.0904	0.0905	0.0904	0.0905	0.0905
B1	0	0.0936	0.0936	0.0937	0.0937	0.0937	0.0941	0.0936	0.0935	0.0939	0.0937	0.0935	0.0936	0.0936	0.0937	0.0935	0.0936	0.0938	0.0936	0.0936	0.0936	0.094	0.0936	0.0934	0.0935	0.0938	0.0935	0.0936	0.0939	0.0936	0.0935	0.0938	0.0939	0.0935	0.0938	0.0938	0.0939	0.0936	0.0936	0.0939	0.0936	0.0937	0.094	0.0937	0.0934	0.0938	0.094	0.0937	0.0938
B2	-0.3333	0.0903	0.0902	0.0901	0.09	0.0902	0.0902	0.0901	0.0902	0.0903	0.0899	0.0901	0.0901	0.09	0.0901	0.0902	0.0901	0.0901	0.0901	0.0903	0.0901	0.0902	0.0903	0.09	0.0901	0.0902	0.0902	0.0901	0.0902	0.0902	0.0901	0.0901	0.0902	0.0902	0.0902	0.0902	0.0904	0.0902	0.09	0.0903	0.0902	0.0902	0.0901	0.0902	0.0902	0.0902	0.0903	0.0904	0.0902
B3	-0.6667	0.09	0.0901	0.09	0.0898	0.0899	0.0901	0.09	0.09	0.09	0.0897	0.0898	0.0899	0.0899	0.0899	0.09	0.0899	0.0899	0.0899	0.09	0.0901	0.0899	0.0901	0.0899	0.0899	0.09	0.09	0.09	0.0901	0.09	0.0899	0.0899	0.0902	0.0903	0.0903	0.0899	0.0902	0.0904	0.0899	0.0901	0.0904	0.0905	0.09	0.0899	0.0902	0.0899	0.09	0.0901	0.0902
B4	-1	0.0902	0.0903	0.0903	0.0901	0.0903	0.0903	0.0902	0.0902	0.0901	0.0901	0.0901	0.0902	0.0902	0.0901	0.0902	0.09	0.0901	0.0901	0.0902	0.0902	0.0902	0.0903	0.0902	0.0903	0.0902	0.0902	0.0902	0.0903	0.0901	0.0902	0.0902	0.0903	0.0903	0.0904	0.0902	0.0904	0.0902	0.0902	0.0903	0.0903	0.0904	0.0903	0.0903	0.0902	0.0903	0.0903	0.0904	0.0905
B5	-1.3333	0.0902	0.0902	0.0903	0.0902	0.0903	0.0903	0.0903	0.0904	0.0906	0.0902	0.0905	0.0907	0.0906	0.0907	0.0909	0.091	0.0911	0.0912	0.0913	0.0914	0.0913	0.0915	0.0913	0.0916	0.0916	0.0915	0.0915	0.0917	0.0914	0.0914	0.0916	0.0916	0.0916	0.0917	0.0918	0.0917	0.0914	0.0917	0.0917	0.0916	0.0917	0.0917	0.0918	0.0915	0.0917	0.0918	0.0917	0.0919
B6	-1.6667	0.0898	0.0897	0.0898	0.0897	0.0897	0.0897	0.0897	0.0896	0.0897	0.0894	0.0896	0.0896	0.0897	0.0896	0.0896	0.0896	0.0896	0.0896	0.0897	0.0897	0.0895	0.0897	0.0897	0.0897	0.0896	0.0897	0.0898	0.0897	0.0896	0.0897	0.0897	0.0896	0.0897	0.0898	0.0897	0.0898	0.0896	0.0898	0.0896	0.0897	0.0898	0.0896	0.0896	0.0897	0.0898	0.0897	0.0898	0.0899
B7	-2	0.0898	0.0897	0.0897	0.0897	0.0898	0.0897	0.0897	0.0897	0.0898	0.0895	0.0896	0.0897	0.0897	0.0896	0.0897	0.0897	0.0896	0.0897	0.0897	0.0898	0.0896	0.0899	0.0897	0.0897	0.0897	0.0897	0.0898	0.0897	0.0897	0.0897	0.0898	0.0897	0.0898	0.0899	0.0897	0.0898	0.0897	0.0897	0.0897	0.0897	0.0899	0.0897	0.0897	0.0898	0.0898	0.0897	0.0898	0.0899
B8	-2.3333	0.0895	0.0894	0.0895	0.0894	0.0895	0.0896	0.0894	0.0894	0.0895	0.0893	0.0893	0.0894	0.0894	0.0892	0.0894	0.0894	0.0894	0.0894	0.0894	0.0894	0.0894	0.0894	0.0893	0.0894	0.0895	0.0894	0.0895	0.0895	0.0894	0.0894	0.0894	0.0894	0.0894	0.0895	0.0895	0.0894	0.0894	0.0895	0.0894	0.0895	0.0895	0.0895	0.0894	0.0894	0.0894	0.0895	0.0896	0.0896
B9	-2.6667	0.0899	0.0899	0.0899	0.0899	0.09	0.0898	0.0898	0.0897	0.0899	0.0896	0.0898	0.0899	0.0898	0.0895	0.0898	0.0899	0.0898	0.0899	0.0898	0.0899	0.0898	0.0899	0.0898	0.0897	0.0898	0.0898	0.0899	0.0898	0.0898	0.0898	0.0899	0.0898	0.0898	0.0899	0.0899	0.09	0.0899	0.0899	0.0898	0.0899	0.0898	0.0898	0.0899	0.0899	0.0898	0.0898	0.09	0.0899
B10	-3	0.0903	0.0905	0.0903	0.0904	0.0904	0.0904	0.0903	0.0903	0.0904	0.0901	0.0903	0.0903	0.0903	0.0903	0.0902	0.0903	0.0903	0.0903	0.0904	0.0905	0.0903	0.0904	0.0904	0.0903	0.0904	0.0903	0.0904	0.0904	0.0903	0.0903	0.0904	0.0904	0.0903	0.0904	0.0904	0.0903	0.0903	0.0904	0.0904	0.0903	0.0904	0.0904	0.0903	0.0903	0.0904	0.0903	0.0905	0.0905
B11	-3.3333	0.09	0.0902	0.0903	0.0902	0.0908	0.0903	0.0904	0.0902	0.0902	0.09	0.0902	0.0901	0.0901	0.09	0.09	0.0901	0.0907	0.0901	0.0907	0.0902	0.0901	0.0902	0.0902	0.0908	0.0907	0.0902	0.0909	0.0909	0.0901	0.0903	0.0908	0.0906	0.0906	0.0902	0.0907	0.0902	0.0902	0.0901	0.0901	0.0902	0.0903	0.0902	0.0902	0.0902	0.0902	0.0901	0.0905	0.0907
B12	-3.6667	0.0915	0.0915	0.0916	0.0914	0.0915	0.0914	0.0914	0.0914	0.0915	0.0912	0.0915	0.0914	0.0914	0.0914	0.0915	0.0915	0.0914	0.0914	0.0916	0.0915	0.0914	0.0914	0.0915	0.0914	0.0915	0.0915	0.0915	0.0915	0.0915	0.0915	0.0915	0.0916	0.0916	0.0916	0.0914	0.0916	0.0915	0.0915	0.0915	0.0916	0.0916	0.0914	0.0916	0.0916	0.0915	0.0916	0.0917	0.0917
C1	-4	0.0897	0.0898	0.0897	0.0897	0.0897	0.0898	0.0897	0.0898	0.0898	0.0894	0.0897	0.0897	0.0898	0.0896	0.0896	0.0897	0.0897	0.0896	0.0897	0.0899	0.0896	0.0898	0.0896	0.0896	0.0896	0.0896	0.0895	0.0897	0.0896	0.0896	0.0897	0.0896	0.0898	0.0898	0.0898	0.0898	0.0896	0.0896	0.0898	0.0897	0.0898	0.0896	0.0898	0.0897	0.0898	0.0897	0.0898	0.0899
C2	3.6667	0.0898	0.0898	0.0896	0.0897	0.0899	0.09	0.0898	0.0898	0.0898	0.0897	0.0897	0.0898	0.0899	0.0898	0.0898	0.0898	0.0898	0.0898	0.0898	0.09	0.0899	0.0898	0.0897	0.0898	0.0899	0.0898	0.0898	0.0897	0.0898	0.0898	0.0899	0.0899	0.0898	0.09	0.0899	0.0901	0.0898	0.0899	0.09	0.0898	0.0899	0.0898	0.0899	0.0898	0.0898	0.0899	0.0901	0.0901
C3	3.3333	0.0901	0.09	0.09	0.09	0.0906	0.0903	0.09	0.0901	0.0901	0.09	0.0901	0.0901	0.0901	0.0901	0.0899	0.0901	0.0901	0.0901	0.09	0.0903	0.0902	0.0902	0.09	0.09	0.0902	0.0901	0.0902	0.0902	0.0901	0.0901	0.0902	0.0902	0.0902	0.0902	0.0902	0.0904	0.0899	0.0901	0.0903	0.0901	0.0902	0.0903	0.0901	0.0899	0.0902	0.0903	0.0903	0.0903
C4	3	0.0911	0.0909	0.0909	0.0909	0.091	0.0911	0.0909	0.0909	0.091	0.0908	0.0908	0.0909	0.0909	0.091	0.0909	0.091	0.0909	0.0909	0.091	0.0911	0.091	0.091	0.0908	0.091	0.0911	0.091	0.091	0.0911	0.091	0.091	0.0911	0.0911	0.0912	0.0911	0.0911	0.0912	0.0908	0.091	0.0912	0.091	0.0911	0.091	0.0911	0.091	0.0913	0.0911	0.0913	0.0912
C5	2.6667	0.0897	0.0896	0.0896	0.0895	0.0896	0.0898	0.0895	0.0896	0.0896	0.0894	0.0895	0.0896	0.0896	0.0896	0.0895	0.0895	0.0896	0.0896	0.0896	0.0897	0.0895	0.0897	0.0895	0.0896	0.0896	0.0895	0.0896	0.0897	0.0895	0.0896	0.0896	0.0896	0.0897	0.0898	0.0897	0.0899	0.0894	0.0896	0.0897	0.0896	0.0897	0.0896	0.0897	0.0896	0.0898	0.0896	0.0898	0.0898
C6	2.3333	0.0892	0.0891	0.0891	0.089	0.0892	0.0893	0.0891	0.089	0.0891	0.089	0.089	0.0891	0.0892	0.0891	0.089	0.0891	0.0892	0.0891	0.0891	0.0893	0.0891	0.0892	0.0889	0.0892	0.0892	0.0891	0.0891	0.0893	0.089	0.0891	0.0891	0.0891	0.0893	0.0894	0.0893	0.0894	0.0889	0.0891	0.0893	0.0892	0.0893	0.0892	0.0892	0.089	0.0893	0.0892	0.0893	0.0893
C7	2	0.0906	0.0905	0.0905	0.0905	0.0906	0.0906	0.0905	0.0905	0.0905	0.0902	0.0905	0.0905	0.0905	0.0905	0.0904	0.0905	0.0905	0.0904	0.0905	0.0906	0.0905	0.0907	0.0903	0.0904	0.0905	0.0905	0.0906	0.0906	0.0905	0.0905	0.0905	0.0905	0.0907	0.0908	0.0907	0.0906	0.0904	0.0905	0.0906	0.0906	0.0906	0.0906	0.0904	0.0904	0.0907	0.0905	0.0908	0.0907
C8	1.6667	0.0911	0.091	0.091	0.091	0.091	0.0911	0.0909	0.0911	0.0911	0.0908	0.0909	0.091	0.091	0.091	0.0909	0.0909	0.091	0.0909	0.091	0.0912	0.0911	0.0912	0.0908	0.091	0.091	0.0911	0.091	0.0911	0.091	0.091	0.091	0.091	0.0912	0.0912	0.0911	0.0912	0.0908	0.0911	0.0912	0.0911	0.0911	0.0911	0.091	0.091	0.0911	0.0911	0.0913	0.0913
C9	1.3333	0.0908	0.0907	0.0908	0.0908	0.0909	0.0911	0.0907	0.0908	0.0908	0.0906	0.0906	0.0907	0.0909	0.0907	0.0906	0.0907	0.0907	0.0907	0.0908	0.0909	0.0908	0.0908	0.0913	0.0908	0.0908	0.0907	0.0908	0.0909	0.0907	0.0907	0.0908	0.0908	0.0908	0.091	0.0909	0.0909	0.0907	0.0909	0.091	0.0908	0.0908	0.0909	0.0908	0.0908	0.0909	0.091	0.091	0.0909
C10	1	0.0893	0.0894	0.0893	0.0893	0.0895	0.0895	0.0893	0.0893	0.0893	0.089	0.0893	0.0893	0.0893	0.0893	0.0892	0.0892	0.0893	0.0892	0.0894	0.0895	0.0893	0.0894	0.089	0.0893	0.0893	0.0893	0.0894	0.0894	0.0893	0.0893	0.0894	0.0893	0.0895	0.0895	0.0894	0.0895	0.0891	0.0894	0.0894	0.0894	0.0894	0.0895	0.0893	0.0892	0.0894	0.0894	0.0895	0.0895
C11	0.6667	0.0898	0.0898	0.0898	0.0898	0.09	0.0899	0.0899	0.0898	0.0899	0.0895	0.0898	0.0898	0.0898	0.0898	0.0899	0.0898	0.0898	0.0898	0.09	0.09	0.0898	0.0901	0.0897	0.0899	0.0899	0.09	0.0899	0.09	0.0899	0.0899	0.0899	0.0899	0.09	0.0901	0.09	0.09	0.0897	0.0899	0.09	0.09	0.09	0.0899	0.0899	0.0898	0.09	0.09	0.0901	0.09
C12	0.3333	0.0886	0.0886	0.0885	0.0885	0.0887	0.0886	0.0886	0.0886	0.0885	0.0882	0.0885	0.0884	0.0886	0.0885	0.0884	0.0884	0.0885	0.0885	0.0886	0.0885	0.0885	0.0887	0.0883	0.0885	0.0885	0.0886	0.0885	0.0886	0.0884	0.0885	0.0886	0.0885	0.0885	0.0887	0.0886	0.0887	0.0884	0.0886	0.0885	0.0886	0.0886	0.0886	0.0885	0.0884	0.0886	0.0886	0.0887	0.0887
D1	0	0.0905	0.0907	0.0906	0.0906	0.0909	0.0909	0.0906	0.0908	0.0907	0.0904	0.0907	0.0908	0.0906	0.0906	0.0907	0.0907	0.0926	0.0906	0.0908	0.0908	0.0907	0.0909	0.0905	0.0907	0.0907	0.0926	0.0908	0.0908	0.0917	0.0907	0.0907	0.0907	0.091	0.091	0.0908	0.0909	0.0905	0.0907	0.0925	0.0909	0.0908	0.0908	0.0907	0.0907	0.0908	0.0907	0.0912	0.091
D2	-0.3333	0.0904	0.0907	0.0907	0.0907	0.0909	0.0908	0.0905	0.0909	0.0907	0.0903	0.0906	0.0906	0.0906	0.0905	0.0905	0.0906	0.0906	0.0905	0.0907	0.0907	0.0905	0.0908	0.0904	0.0905	0.0907	0.0907	0.0907	0.0906	0.0905	0.0906	0.0907	0.0906	0.0908	0.0909	0.0907	0.0908	0.0905	0.0907	0.0907	0.0907	0.0908	0.0906	0.0905	0.0906	0.0906	0.0906	0.0908	0.0909
D3	-0.6667	0.0905	0.0907	0.0907	0.0908	0.0907	0.0908	0.0906	0.0908	0.0907	0.0903	0.0906	0.0907	0.0906	0.0904	0.0905	0.0906	0.0906	0.0905	0.0909	0.0908	0.0905	0.0908	0.0903	0.0906	0.0907	0.0907	0.0907	0.0906	0.0905	0.0907	0.0907	0.0906	0.0909	0.0909	0.0908	0.0908	0.0904	0.0907	0.0909	0.0907	0.0908	0.0907	0.0906	0.0907	0.0906	0.0906	0.0908	0.0909
D4	-1	0.091	0.0912	0.0912	0.0912	0.0915	0.0914	0.0912	0.0914	0.0911	0.0908	0.0911	0.0912	0.0911	0.091	0.091	0.091	0.0911	0.0909	0.0912	0.0913	0.091	0.0913	0.091	0.0911	0.0912	0.0912	0.0912	0.0912	0.091	0.0912	0.0913	0.0911	0.0913	0.0914	0.0912	0.0914	0.0909	0.0912	0.0911	0.0912	0.0913	0.0912	0.0911	0.0911	0.0912	0.0911	0.0914	0.0914
D5	-1.3333	0.0905	0.0906	0.0906	0.0906	0.0908	0.0907	0.0905	0.0907	0.0906	0.0902	0.0905	0.0905	0.0905	0.0903	0.0904	0.0905	0.0905	0.0904	0.0906	0.0906	0.0904	0.0906	0.0903	0.0904	0.0905	0.0906	0.0906	0.0906	0.0904	0.0906	0.0907	0.0905	0.0908	0.0908	0.0906	0.0907	0.0903	0.0906	0.0905	0.0906	0.0906	0.0906	0.0905	0.0906	0.0906	0.0905	0.0907	0.0907
D6	-1.6667	0.0899	0.09	0.09	0.09	0.0902	0.0901	0.0899	0.0901	0.0899	0.0896	0.0899	0.0899	0.0899	0.0897	0.0897	0.0897	0.0898	0.0897	0.09	0.09	0.0897	0.09	0.0897	0.0898	0.0898	0.0899	0.0899	0.0899	0.0897	0.0899	0.09	0.0898	0.0901	0.0901	0.09	0.0899	0.0897	0.09	0.0899	0.09	0.09	0.0899	0.0898	0.0898	0.09	0.0899	0.0901	0.0901
D7	-2	0.091	0.0912	0.0911	0.0912	0.0913	0.0912	0.091	0.0913	0.0912	0.0907	0.091	0.0911	0.0912	0.0909	0.0909	0.0911	0.0911	0.0909	0.0912	0.0913	0.0909	0.0911	0.0909	0.091	0.091	0.091	0.0911	0.091	0.0909	0.0911	0.0912	0.091	0.0912	0.0912	0.0912	0.0911	0.0909	0.0911	0.0911	0.0911	0.0911	0.091	0.091	0.091	0.0911	0.091	0.0911	0.0912
D8	-2.3333	0.0892	0.0893	0.0892	0.0892	0.0894	0.0893	0.0891	0.0893	0.0892	0.0888	0.0892	0.0892	0.0893	0.089	0.0891	0.0891	0.0892	0.089	0.0892	0.0893	0.089	0.0892	0.089	0.0891	0.0891	0.0891	0.0892	0.0891	0.0891	0.0892	0.0892	0.0891	0.0893	0.0894	0.0892	0.0892	0.0889	0.0891	0.0891	0.0892	0.0892	0.0892	0.089	0.0891	0.0892	0.089	0.0893	0.0893
D9	-2.6667	0.0894	0.0895	0.0894	0.0894	0.0897	0.0895	0.0893	0.0895	0.0894	0.0891	0.0893	0.0894	0.0894	0.0893	0.0893	0.0893	0.0893	0.0892	0.0894	0.0896	0.0893	0.0895	0.0892	0.0894	0.0893	0.0893	0.0895	0.0893	0.0892	0.0893	0.0895	0.0893	0.0894	0.0895	0.0896	0.0895	0.0892	0.0894	0.0893	0.0894	0.0894	0.0894	0.0892	0.0893	0.0894	0.0893	0.0895	0.0896
D10	-3	0.0897	0.0897	0.0897	0.0897	0.0898	0.0897	0.0896	0.0897	0.0897	0.0892	0.0896	0.0896	0.0896	0.0895	0.0895	0.0895	0.0896	0.0894	0.0897	0.0898	0.0895	0.0897	0.0895	0.0896	0.0896	0.0896	0.0898	0.0896	0.0895	0.0896	0.0897	0.0895	0.0897	0.0897	0.0896	0.0897	0.0894	0.0897	0.0895	0.0896	0.0896	0.0896	0.0895	0.0896	0.0897	0.0896	0.0898	0.0898
D11	-3.3333	0.0895	0.0896	0.0896	0.0896	0.0897	0.0896	0.0895	0.0897	0.0897	0.0892	0.0895	0.0896	0.0895	0.0895	0.0895	0.0895	0.0895	0.0894	0.0897	0.0898	0.0895	0.0896	0.0894	0.0895	0.0895	0.0896	0.0896	0.0896	0.0895	0.0895	0.0896	0.0895	0.0896	0.0897	0.0895	0.0897	0.0894	0.0896	0.0895	0.0896	0.0897	0.0896	0.0895	0.0897	0.0896	0.0895	0.0897	0.0898
D12	-3.6667	0.0889	0.0889	0.0889	0.0888	0.089	0.089	0.0888	0.089	0.0889	0.0885	0.0888	0.0889	0.0889	0.0888	0.0887	0.0888	0.0889	0.0889	0.0889	0.089	0.0888	0.089	0.0887	0.0888	0.089	0.089	0.0889	0.089	0.0888	0.0889	0.0889	0.0889	0.089	0.089	0.0889	0.0891	0.0887	0.0889	0.0889	0.0889	0.0889	0.089	0.0889	0.0889	0.0889	0.089	0.0891	0.0891
E1	4	0.0904	0.0903	0.0904	0.0903	0.0905	0.0905	0.0903	0.0904	0.0904	0.09	0.0903	0.0905	0.0904	0.0903	0.0903	0.0902	0.0902	0.0903	0.0905	0.0905	0.0903	0.0905	0.0902	0.0903	0.0904	0.0904	0.0904	0.0904	0.0904	0.0903	0.0903	0.0904	0.0906	0.0906	0.0903	0.0906	0.0902	0.0905	0.0904	0.0903	0.0904	0.0903	0.0902	0.0903	0.0905	0.0903	0.0907	0.0906
E2	3.6667	0.0896	0.0896	0.0896	0.0897	0.0898	0.0901	0.0896	0.0898	0.0898	0.0896	0.0897	0.0897	0.0898	0.0898	0.0896	0.0898	0.0898	0.0897	0.0898	0.0899	0.0897	0.0899	0.0896	0.0898	0.09	0.0897	0.0898	0.0899	0.0897	0.0898	0.0898	0.0899	0.0899	0.0899	0.0899	0.0901	0.0895	0.0898	0.09	0.0898	0.0898	0.0899	0.0899	0.0896	0.0899	0.0899	0.09	0.0902
E3	3.3333	0.0897	0.0898	0.0897	0.0898	0.0899	0.09	0.0896	0.0898	0.0899	0.0896	0.0896	0.0897	0.0898	0.0899	0.0896	0.0897	0.0899	0.0897	0.0898	0.0899	0.0899	0.0898	0.0896	0.0898	0.0899	0.0898	0.0898	0.09	0.0897	0.0898	0.0898	0.0899	0.0898	0.0899	0.0899	0.09	0.0895	0.0898	0.09	0.0898	0.0899	0.0898	0.0898	0.0897	0.0899	0.0899	0.0899	0.0901
E4	3	0.0898	0.0899	0.0899	0.0899	0.09	0.0901	0.0898	0.0899	0.0899	0.0897	0.0897	0.0898	0.0899	0.09	0.0898	0.0899	0.0899	0.0898	0.09	0.09	0.0899	0.0899	0.0897	0.0898	0.09	0.0898	0.0899	0.0901	0.0899	0.0899	0.09	0.09	0.09	0.0901	0.09	0.0902	0.0896	0.09	0.0901	0.0899	0.0901	0.0899	0.0899	0.0899	0.09	0.0899	0.0901	0.0902
E5	2.6667	0.0889	0.089	0.089	0.089	0.0892	0.0892	0.089	0.089	0.0892	0.0888	0.0889	0.089	0.0891	0.0891	0.0889	0.089	0.089	0.089	0.0891	0.0891	0.0891	0.0891	0.0888	0.089	0.0892	0.089	0.0891	0.0891	0.089	0.089	0.0891	0.0892	0.0892	0.0892	0.0892	0.0894	0.0888	0.0892	0.0893	0.0891	0.0892	0.089	0.0891	0.0891	0.0893	0.0892	0.0893	0.0894
E6	2.3333	0.0886	0.0887	0.0888	0.0887	0.0889	0.0889	0.0886	0.0887	0.0887	0.0886	0.0886	0.0887	0.0888	0.0887	0.0886	0.0887	0.0887	0.0886	0.0887	0.0888	0.0888	0.0887	0.0885	0.0887	0.0887	0.0886	0.0887	0.0889	0.0886	0.0887	0.0888	0.0889	0.0888	0.0889	0.0889	0.089	0.0885	0.0888	0.0889	0.0887	0.0888	0.0888	0.0887	0.0887	0.0889	0.0888	0.0888	0.089
E7	2	0.0886	0.0887	0.0887	0.0886	0.0889	0.0889	0.0885	0.0887	0.0887	0.0885	0.0885	0.0885	0.0887	0.0887	0.0885	0.0886	0.0887	0.0886	0.0886	0.0888	0.0887	0.0887	0.0883	0.0887	0.0888	0.0886	0.0887	0.0888	0.0885	0.0887	0.0887	0.0888	0.0889	0.0888	0.0887	0.089	0.0883	0.0887	0.0888	0.0886	0.0887	0.0887	0.0886	0.0887	0.0888	0.0887	0.0888	0.0889
E8	1.6667	0.0896	0.0899	0.0898	0.0899	0.09	0.09	0.0897	0.0899	0.0899	0.0896	0.0897	0.0898	0.0899	0.0898	0.0897	0.0898	0.0898	0.0897	0.0899	0.09	0.0898	0.0899	0.0896	0.0898	0.0898	0.0898	0.0899	0.0899	0.0897	0.0899	0.0898	0.0898	0.09	0.09	0.0899	0.09	0.0895	0.0898	0.0899	0.0898	0.0899	0.0899	0.0898	0.0898	0.09	0.0898	0.09	0.0901
E9	1.3333	0.0903	0.0903	0.0904	0.0903	0.0906	0.0906	0.0903	0.0905	0.0904	0.0901	0.0902	0.0903	0.0905	0.0903	0.0902	0.0902	0.0903	0.0902	0.0904	0.0905	0.0904	0.0904	0.0901	0.0903	0.0904	0.0903	0.0903	0.0904	0.0902	0.0903	0.0904	0.0903	0.0905	0.0904	0.0904	0.0905	0.09	0.0903	0.0904	0.0902	0.0904	0.0903	0.0903	0.0903	0.0904	0.0904	0.0906	0.0906
E10	1	0.0898	0.0899	0.0899	0.0899	0.09	0.0901	0.0896	0.0899	0.0898	0.0896	0.0897	0.0898	0.0899	0.0899	0.0897	0.0897	0.0899	0.0897	0.0899	0.09	0.0899	0.0899	0.0895	0.0898	0.0898	0.0898	0.0898	0.09	0.0897	0.0898	0.0899	0.0898	0.0899	0.09	0.0899	0.09	0.0895	0.0898	0.0899	0.0898	0.0899	0.0898	0.0898	0.0898	0.0899	0.0899	0.0899	0.09
E11	0.6667	0.0901	0.0901	0.0901	0.09	0.0902	0.0903	0.0899	0.0902	0.09	0.0898	0.09	0.09	0.0901	0.09	0.0899	0.09	0.0901	0.09	0.0902	0.0902	0.0901	0.0903	0.0898	0.09	0.0901	0.09	0.0901	0.0902	0.09	0.0901	0.0901	0.0901	0.0902	0.0902	0.0901	0.0902	0.0898	0.0901	0.0901	0.0901	0.0902	0.0901	0.09	0.0901	0.0902	0.0901	0.0902	0.0903
E12	0.3333	0.0894	0.0894	0.0894	0.0893	0.0895	0.0895	0.0892	0.0895	0.0894	0.0891	0.0893	0.0892	0.0893	0.0892	0.0892	0.0892	0.0893	0.0892	0.0895	0.0895	0.0893	0.0895	0.089	0.0892	0.0893	0.0893	0.0893	0.0894	0.0892	0.0893	0.0894	0.0892	0.0895	0.0894	0.0894	0.0895	0.0891	0.0894	0.0894	0.0893	0.0893	0.0893	0.0892	0.0893	0.0894	0.0893	0.0895	0.0896
F1	0	0.0898	0.0898	0.0898	0.0897	0.0901	0.0901	0.0896	0.09	0.0899	0.0896	0.0899	0.09	0.0897	0.0899	0.0898	0.0898	0.0899	0.0897	0.0899	0.09	0.0898	0.09	0.0895	0.0897	0.0899	0.0898	0.0899	0.09	0.0898	0.0898	0.0899	0.0898	0.09	0.0901	0.0899	0.09	0.0896	0.0898	0.0899	0.0899	0.09	0.0899	0.0898	0.0898	0.0899	0.09	0.0901	0.0901
F2	-0.3333	0.0892	0.0894	0.0891	0.0892	0.0894	0.0894	0.0889	0.0895	0.0893	0.0891	0.0893	0.0893	0.0893	0.0892	0.0891	0.0893	0.0892	0.0892	0.0893	0.0894	0.0892	0.0893	0.0889	0.0893	0.0893	0.0892	0.0893	0.0893	0.0892	0.0892	0.0893	0.0893	0.0894	0.0895	0.0893	0.0894	0.0889	0.0893	0.0893	0.0892	0.0894	0.0893	0.0891	0.0892	0.0893	0.0892	0.0895	0.0895
F3	-0.6667	0.0893	0.0895	0.0892	0.0891	0.0893	0.0894	0.0889	0.0895	0.0893	0.0891	0.0893	0.0894	0.0894	0.0892	0.0892	0.0891	0.0893	0.0892	0.0894	0.0895	0.0892	0.0893	0.089	0.0894	0.0893	0.0893	0.0895	0.0893	0.0892	0.0892	0.0893	0.0892	0.0894	0.0895	0.0894	0.0894	0.0889	0.0893	0.0892	0.0893	0.0893	0.0893	0.0891	0.0892	0.0894	0.0893	0.0895	0.0895
F4	-1	0.0928	0.0894	0.0892	0.0893	0.0896	0.0894	0.089	0.0893	0.0893	0.089	0.0893	0.0893	0.0894	0.0892	0.0891	0.0892	0.0894	0.0892	0.0894	0.0894	0.0892	0.0894	0.089	0.0892	0.0893	0.0893	0.0894	0.0893	0.0892	0.0892	0.0893	0.0892	0.0893	0.0895	0.0894	0.0928	0.0922	0.0923	0.093	0.0942	0.0926	0.0944	0.0941	0.0939	0.0924	0.0947	0.0952	0.0924
F5	-1.3333	0.0893	0.0893	0.0892	0.0893	0.0895	0.0893	0.0888	0.0893	0.0892	0.0889	0.0892	0.0892	0.0893	0.0891	0.089	0.0891	0.0893	0.0891	0.0892	0.0893	0.0892	0.0892	0.0888	0.0891	0.0892	0.0892	0.0893	0.0892	0.0891	0.0891	0.0893	0.0892	0.0892	0.0894	0.0894	0.0893	0.0889	0.0893	0.0892	0.0892	0.0892	0.0893	0.089	0.0891	0.0893	0.0893	0.0893	0.0895
F6	-1.6667	0.0895	0.0897	0.0896	0.0895	0.0898	0.0897	0.0891	0.0896	0.0896	0.0892	0.0894	0.0894	0.0896	0.0894	0.0893	0.0894	0.0894	0.0894	0.0896	0.0897	0.0894	0.0896	0.0893	0.0895	0.0894	0.0894	0.0895	0.0895	0.0894	0.0894	0.0896	0.0893	0.0896	0.0897	0.0897	0.0896	0.0891	0.0895	0.0895	0.0894	0.0895	0.0895	0.0893	0.0894	0.0896	0.0894	0.0897	0.0897
F7	-2	0.089	0.0891	0.089	0.089	0.0893	0.0893	0.0888	0.0892	0.0891	0.0888	0.089	0.0891	0.0892	0.089	0.0889	0.089	0.0891	0.089	0.0891	0.0892	0.089	0.0892	0.0888	0.0891	0.0891	0.089	0.0891	0.0891	0.0889	0.089	0.0891	0.089	0.0892	0.0893	0.0892	0.0892	0.0887	0.0891	0.0891	0.089	0.0891	0.0891	0.0889	0.0891	0.0893	0.089	0.0893	0.0893
F8	-2.3333	0.0901	0.0902	0.0901	0.0901	0.0904	0.0903	0.0899	0.0904	0.0902	0.0898	0.0901	0.0901	0.0903	0.0901	0.09	0.0901	0.0901	0.0901	0.0902	0.0904	0.0901	0.0903	0.0899	0.0902	0.0901	0.0902	0.0902	0.0902	0.0901	0.0901	0.0902	0.09	0.0902	0.0904	0.0903	0.0903	0.0898	0.0902	0.0901	0.09	0.0902	0.0902	0.09	0.0901	0.0903	0.0901	0.0903	0.0904
F9	-2.6667	0.0922	0.0923	0.0923	0.0923	0.0926	0.0925	0.0921	0.0925	0.0924	0.092	0.0923	0.0923	0.0924	0.0922	0.0921	0.0922	0.0923	0.0922	0.0924	0.0925	0.0922	0.0924	0.0921	0.0923	0.0923	0.0923	0.0924	0.0924	0.0923	0.0923	0.0924	0.0923	0.0924	0.0926	0.0925	0.0925	0.0921	0.0924	0.0923	0.0924	0.0924	0.0924	0.0921	0.0923	0.0925	0.0923	0.0925	0.0926
F10	-3	0.0908	0.0908	0.0907	0.0907	0.091	0.091	0.0905	0.0909	0.0909	0.0905	0.0907	0.0907	0.0908	0.0906	0.0906	0.0907	0.0908	0.0906	0.0908	0.0909	0.0908	0.0909	0.0906	0.0907	0.0907	0.0908	0.0907	0.0908	0.0907	0.0908	0.0909	0.0906	0.0909	0.091	0.0909	0.0908	0.0906	0.0908	0.0907	0.0908	0.0909	0.0908	0.0906	0.0907	0.0909	0.0907	0.091	0.0911
F11	-3.3333	0.0904	0.0904	0.0904	0.0903	0.0907	0.0906	0.0902	0.0906	0.0904	0.0901	0.0904	0.0905	0.0905	0.0903	0.0903	0.0904	0.0904	0.0903	0.0906	0.0906	0.0904	0.0907	0.0903	0.0903	0.0904	0.0906	0.0905	0.0905	0.0904	0.0905	0.0906	0.0903	0.0906	0.0907	0.0907	0.0905	0.0902	0.0905	0.0905	0.0905	0.0906	0.0906	0.0904	0.0905	0.0906	0.0904	0.0907	0.0907
F12	-3.6667	0.0897	0.0896	0.0895	0.0895	0.0898	0.0899	0.0895	0.0897	0.0895	0.0892	0.0896	0.0896	0.0897	0.0897	0.0894	0.0894	0.0894	0.0895	0.0897	0.0898	0.0896	0.0898	0.0892	0.0893	0.0896	0.0896	0.0895	0.0894	0.0895	0.0895	0.0895	0.0895	0.0898	0.0897	0.0896	0.0898	0.0892	0.0895	0.0896	0.0896	0.0896	0.0895	0.0896	0.0895	0.0895	0.0896	0.0898	0.0897
G1	-4	0.0892	0.0892	0.0894	0.089	0.0893	0.0894	0.0888	0.0892	0.0891	0.0889	0.0893	0.0894	0.0892	0.0892	0.0892	0.0891	0.0891	0.089	0.0893	0.0894	0.0891	0.0895	0.0888	0.0892	0.0892	0.0891	0.0891	0.0892	0.0891	0.0891	0.0892	0.0891	0.0893	0.0893	0.0892	0.0893	0.0889	0.0891	0.0892	0.0893	0.0893	0.0892	0.0892	0.0891	0.0892	0.0894	0.0895	0.0896
G2	3.6667	0.0892	0.0894	0.0894	0.0892	0.0896	0.0897	0.089	0.0894	0.0892	0.0891	0.0894	0.0893	0.0894	0.0894	0.0892	0.0893	0.0894	0.0893	0.0894	0.0895	0.0894	0.0895	0.089	0.0893	0.0894	0.0892	0.0894	0.0895	0.0893	0.0893	0.0894	0.0895	0.0895	0.0895	0.0895	0.0895	0.089	0.0893	0.0895	0.0894	0.0895	0.0895	0.0894	0.0892	0.0894	0.0894	0.0895	0.0896
G3	3.3333	0.0895	0.0896	0.0895	0.0895	0.0897	0.0898	0.0892	0.0896	0.0895	0.0894	0.0896	0.0895	0.0896	0.0896	0.0895	0.0894	0.0896	0.0894	0.0897	0.0896	0.0897	0.0896	0.0892	0.0895	0.0897	0.0895	0.0896	0.0897	0.0894	0.0894	0.0895	0.0896	0.0896	0.0897	0.0896	0.0898	0.0892	0.0896	0.0897	0.0895	0.0895	0.0896	0.0895	0.0895	0.0896	0.0896	0.0898	0.0897
G4	3	0.0889	0.089	0.089	0.089	0.0891	0.0892	0.0886	0.0891	0.0889	0.0888	0.0889	0.0888	0.089	0.089	0.0889	0.0888	0.089	0.0889	0.0891	0.0891	0.089	0.0891	0.0887	0.089	0.0891	0.0889	0.089	0.0891	0.0888	0.0889	0.089	0.0891	0.0891	0.0891	0.089	0.0891	0.0886	0.089	0.0891	0.0889	0.0891	0.0891	0.0891	0.0889	0.089	0.0891	0.0893	0.0892
G5	2.6667	0.0893	0.0892	0.0892	0.0892	0.0894	0.0896	0.0889	0.0894	0.0892	0.089	0.0893	0.0893	0.0893	0.0894	0.0892	0.0891	0.0893	0.0892	0.0894	0.0894	0.0893	0.0894	0.0889	0.0893	0.0894	0.0893	0.0893	0.0892	0.0891	0.0892	0.0893	0.0894	0.0894	0.0895	0.0893	0.0894	0.0889	0.0893	0.0894	0.0893	0.0893	0.0894	0.0893	0.0892	0.0893	0.0894	0.0895	0.0894
G6	2.3333	0.0899	0.0901	0.09	0.0899	0.0903	0.0903	0.0896	0.09	0.09	0.0899	0.09	0.0899	0.09	0.09	0.0899	0.0898	0.0901	0.0898	0.0899	0.0901	0.09	0.0901	0.0896	0.09	0.0901	0.0899	0.0901	0.09	0.0898	0.0899	0.09	0.09	0.0902	0.0901	0.09	0.0901	0.0895	0.0899	0.09	0.09	0.09	0.0902	0.09	0.0898	0.0901	0.09	0.0902	0.0902
G7	2	0.0903	0.0902	0.0901	0.0901	0.0903	0.0903	0.0898	0.0902	0.0901	0.0899	0.0901	0.0902	0.0901	0.0901	0.0901	0.09	0.0901	0.09	0.0903	0.0903	0.0901	0.0903	0.0897	0.09	0.0901	0.0901	0.0902	0.0901	0.09	0.09	0.0901	0.0901	0.0903	0.0902	0.0901	0.0902	0.0897	0.09	0.0902	0.0901	0.0901	0.0902	0.09	0.0899	0.0902	0.0902	0.0903	0.0902
G8	1.6667	0.0902	0.0902	0.0902	0.0902	0.0904	0.0904	0.0899	0.0903	0.0902	0.0899	0.0901	0.0902	0.0902	0.0901	0.09	0.09	0.0901	0.09	0.0904	0.0902	0.0902	0.0904	0.0897	0.0902	0.0902	0.0901	0.0902	0.0901	0.0899	0.09	0.0901	0.0902	0.0903	0.0902	0.0901	0.0903	0.0897	0.0901	0.0903	0.0902	0.0901	0.0902	0.09	0.0901	0.0902	0.0902	0.0903	0.0904
G9	1.3333	0.0903	0.0903	0.0903	0.0903	0.0905	0.0906	0.09	0.0904	0.0902	0.0901	0.0904	0.0903	0.0904	0.0904	0.0903	0.0902	0.0903	0.0903	0.0904	0.0904	0.0904	0.0905	0.0899	0.0903	0.0904	0.0903	0.0903	0.0903	0.0902	0.0903	0.0903	0.0903	0.0905	0.0905	0.0903	0.0905	0.09	0.0902	0.0904	0.0905	0.0903	0.0904	0.0902	0.0902	0.0904	0.0903	0.0905	0.0904
G10	1	0.0909	0.0909	0.0909	0.0909	0.0911	0.0911	0.0904	0.091	0.0909	0.0906	0.0909	0.0909	0.0909	0.0909	0.0908	0.0906	0.0908	0.0907	0.091	0.091	0.0909	0.0909	0.0904	0.0908	0.0909	0.0908	0.0908	0.0909	0.0907	0.0907	0.0909	0.0909	0.091	0.0909	0.0908	0.091	0.0904	0.0907	0.0909	0.0909	0.0909	0.0909	0.0907	0.0907	0.0909	0.0909	0.0909	0.0909
G11	0.6667	0.0909	0.0909	0.0909	0.0908	0.091	0.0911	0.0905	0.091	0.0909	0.0905	0.0909	0.0908	0.091	0.0909	0.0908	0.0908	0.0908	0.0908	0.091	0.0909	0.0909	0.091	0.0905	0.0909	0.0909	0.0909	0.0909	0.0908	0.0907	0.0908	0.0908	0.0909	0.091	0.0909	0.0909	0.091	0.0905	0.0908	0.0909	0.0908	0.0908	0.0909	0.0908	0.0908	0.0909	0.091	0.091	0.091
G12	0.3333	0.0913	0.0912	0.0913	0.0912	0.0914	0.0915	0.0908	0.0914	0.0912	0.091	0.0911	0.0912	0.0913	0.0913	0.0911	0.0911	0.0913	0.0912	0.0913	0.0914	0.0912	0.0913	0.0908	0.0912	0.0913	0.0911	0.0913	0.0912	0.0911	0.0912	0.0913	0.0913	0.0914	0.0913	0.0913	0.0914	0.0908	0.0913	0.0913	0.0912	0.0912	0.0914	0.0912	0.0911	0.0913	0.0913	0.0915	0.0914
H1	0	0.0904	0.0905	0.0904	0.0905	0.0907	0.0909	0.0901	0.0908	0.0906	0.0904	0.0906	0.0905	0.0905	0.0907	0.0905	0.0906	0.0906	0.0906	0.0908	0.0907	0.0909	0.0908	0.0903	0.0905	0.0908	0.0907	0.0906	0.0907	0.0907	0.0905	0.0906	0.0908	0.0909	0.0907	0.0908	0.0909	0.0903	0.0905	0.0908	0.0907	0.0907	0.0907	0.0907	0.0906	0.0905	0.0907	0.0909	0.0908
H2	-0.3333	0.0895	0.0897	0.0894	0.0895	0.0896	0.0898	0.0892	0.0898	0.0894	0.0895	0.0896	0.0895	0.0896	0.0898	0.0894	0.0896	0.0895	0.0896	0.0898	0.0897	0.0897	0.0897	0.0892	0.0895	0.0897	0.0896	0.0896	0.0897	0.0896	0.0896	0.0896	0.0897	0.0898	0.0896	0.0897	0.0898	0.0892	0.0896	0.0898	0.0896	0.0896	0.0896	0.0896	0.0895	0.0894	0.0897	0.0897	0.0897
H3	-0.6667	0.0909	0.091	0.0909	0.0907	0.091	0.0914	0.0904	0.0912	0.0908	0.0909	0.0908	0.0909	0.0911	0.0912	0.0908	0.0908	0.091	0.0911	0.0911	0.0911	0.0912	0.091	0.0906	0.0911	0.0912	0.091	0.0909	0.0911	0.091	0.0909	0.0909	0.0912	0.0911	0.0911	0.0913	0.0913	0.0907	0.091	0.0912	0.0908	0.0909	0.0912	0.0911	0.0907	0.0909	0.0912	0.0911	0.091
H4	-1	0.0902	0.0904	0.0903	0.0901	0.0906	0.0907	0.0899	0.0905	0.0902	0.0901	0.0903	0.0903	0.0904	0.0903	0.0901	0.0903	0.0903	0.0903	0.0904	0.0904	0.0904	0.0905	0.0898	0.0903	0.0904	0.0902	0.0902	0.0903	0.0902	0.0903	0.0902	0.0903	0.0904	0.0904	0.0905	0.0905	0.0898	0.0902	0.0904	0.0904	0.0903	0.0903	0.0903	0.0901	0.0903	0.0904	0.0905	0.0905
H5	-1.3333	0.0904	0.0905	0.0905	0.0906	0.0909	0.0908	0.0899	0.0907	0.0905	0.0903	0.0906	0.0906	0.0905	0.0905	0.0903	0.0905	0.0906	0.0904	0.0907	0.0907	0.0905	0.0906	0.0901	0.0905	0.0906	0.0903	0.0906	0.0906	0.0904	0.0905	0.0906	0.0904	0.0907	0.0907	0.0907	0.0906	0.09	0.0905	0.0906	0.0905	0.0907	0.0906	0.0904	0.0904	0.0905	0.0905	0.0906	0.0907
H6	-1.6667	0.0894	0.0896	0.0895	0.0895	0.0896	0.0896	0.089	0.0897	0.0895	0.0892	0.0894	0.0894	0.0895	0.0894	0.0893	0.0894	0.0894	0.0895	0.0896	0.0897	0.0894	0.0895	0.089	0.0894	0.0895	0.0894	0.0896	0.0896	0.0893	0.0894	0.0895	0.0893	0.0897	0.0895	0.0896	0.0896	0.089	0.0894	0.0895	0.0894	0.0895	0.0894	0.0894	0.0894	0.0894	0.0894	0.0896	0.0896
H7	-2	0.0899	0.0898	0.0897	0.0896	0.09	0.09	0.0892	0.09	0.0896	0.0894	0.0896	0.0897	0.0899	0.0897	0.0896	0.0897	0.0898	0.0897	0.0899	0.0899	0.0898	0.0899	0.0895	0.0897	0.0898	0.0898	0.0898	0.0898	0.0897	0.0897	0.0898	0.0897	0.0899	0.09	0.0899	0.0899	0.0894	0.0898	0.0899	0.0898	0.0898	0.0898	0.0897	0.0897	0.0898	0.0899	0.0901	0.09
H8	-2.3333	0.0897	0.0897	0.0898	0.0897	0.0901	0.0899	0.0893	0.0898	0.0897	0.0896	0.0896	0.0899	0.0898	0.0897	0.0895	0.0896	0.0896	0.0897	0.0898	0.0898	0.0896	0.0899	0.0894	0.0897	0.0898	0.0896	0.0897	0.0896	0.0897	0.0896	0.0896	0.0897	0.0898	0.0898	0.0897	0.0898	0.0893	0.0896	0.0898	0.0896	0.0897	0.0897	0.0896	0.0896	0.0898	0.0898	0.0899	0.0899
H9	-2.6667	0.0895	0.0897	0.0897	0.0895	0.0899	0.0897	0.089	0.0897	0.0895	0.0893	0.0895	0.0895	0.0896	0.0896	0.0893	0.0895	0.0895	0.0895	0.0896	0.0896	0.0896	0.0896	0.0891	0.0895	0.0896	0.0896	0.0896	0.0895	0.0895	0.0894	0.0895	0.0895	0.0897	0.0897	0.0896	0.0896	0.0891	0.0895	0.0896	0.0895	0.0895	0.0896	0.0894	0.0895	0.0895	0.0896	0.0897	0.0897
H10	-3	0.0908	0.0908	0.0907	0.0904	0.0907	0.0908	0.09	0.0906	0.0905	0.0903	0.0904	0.0905	0.0905	0.0905	0.0903	0.0904	0.0904	0.0904	0.0907	0.0907	0.0906	0.0907	0.09	0.0904	0.0905	0.0905	0.0907	0.0905	0.0905	0.0903	0.0905	0.0905	0.0905	0.0906	0.0906	0.0906	0.09	0.0904	0.0906	0.0905	0.0904	0.0906	0.0905	0.0906	0.0904	0.0906	0.0907	0.0906
H11	-3.3333	0.0892	0.0893	0.0893	0.0891	0.0895	0.0895	0.0888	0.0894	0.0892	0.089	0.0893	0.0893	0.0893	0.0893	0.0891	0.0892	0.0892	0.0892	0.0895	0.0894	0.0893	0.0894	0.0888	0.0892	0.0894	0.0892	0.0893	0.0893	0.0892	0.0892	0.0893	0.0893	0.0894	0.0895	0.0894	0.0895	0.0889	0.0893	0.0894	0.0892	0.0892	0.0893	0.0893	0.0892	0.0893	0.0893	0.0895	0.0894
H12	-3.6667	0.0902	0.0902	0.09	0.0901	0.0903	0.0902	0.0897	0.0901	0.09	0.0896	0.09	0.09	0.09	0.0899	0.0901	0.0902	0.0901	0.0899	0.0904	0.0903	0.09	0.0902	0.0899	0.09	0.0902	0.0902	0.0901	0.0901	0.0901	0.0901	0.0901	0.0901	0.0903	0.0902	0.0902	0.0902	0.0898	0.0901	0.0903	0.0902	0.0902	0.0899	0.0899	0.0902	0.0901	0.09	0.0904	0.0904
[truncated: 216 more columns]
