# Supplementary material for: Diauxic lags explain unexpected coexistence in multi‐resource environments
Source: Mol Syst Biol. 2022 May 4;18(5):e10630. doi: 10.15252/msb.202110630 (PMC9067609; doi:10.15252/msb.202110630)
Supplement: Supplementary file 4 — Source Data for Figure 5 [file MSB-18-e10630-s001.xlsx]

## Sheet: Aci2_Pa_PhaseSpaceCounts
Experimental Conditions			Innoculum Fractons		Day 1 Colony Counts		Day 3 Colony Counts		Day 5 Colony Counts		Day 7 Colony Counts
log10(DF)	[Ala] (%w/v)	[Glu] (%w/v)	Aci2 Innoc.	Pa Innoc.	Aci2 Day 1	Pa Day 1	Aci2 Day 3	Pa Day 3	Aci2 Day 5	Pa Day 5	Aci2 Day 7	Pa Day 7
1	0.1	0	0.1	0.9	16	34	19	35	21	20	7	19
1	0.1	0	0.1	0.9	14	33	15	30	23	34	15	25
1	0.1	0	0.25	0.75	25	33	30	21	31	25	16	26
1	0.1	0	0.25	0.75	22	28	27	29	25	26	21	25
1	0.1	0	0.75	0.25	34	8	24	18	24	27	23	20
1	0.1	0	0.75	0.25	34	10	44	35	28	27	30	31
1	0.1	0	0.9	0.1	53	3	40	6	34	14	28	21
1	0.1	0	0.9	0.1	28	9	42	12	26	17	28	26
1	0.1	0	0.1	0.9	14	32	23	35	25	23	20	26
1	0.1	0	0.1	0.9	12	35	28	37	13	21	28	31
1	0.1	0	0.25	0.75	21	27	30	29	30	16	24	19
1	0.1	0	0.25	0.75	24	32	22	20	28	17	25	17
1	0.1	0	0.75	0.25	37	14	30	18	26	19	25	23
1	0.1	0	0.75	0.25	31	22	26	19	24	26	20	25
1	0.1	0	0.9	0.1	41	7	37	10	35	14	22	23
1	0.1	0	0.9	0.1	45	11	34	14	19	16	28	20
1	0.0941176	0.00588235	0.1	0.9	7	39	22	40	16	28	25	18
1	0.0941176	0.00588235	0.1	0.9	15	47	24	38	17	27	26	28
1	0.0941176	0.00588235	0.25	0.75	23	34	31	41	23	23	29	21
1	0.0941176	0.00588235	0.25	0.75	20	36	25	34	29	33	28	30
1	0.0941176	0.00588235	0.75	0.25	23	15	38	23	31	19	31	32
1	0.0941176	0.00588235	0.75	0.25	43	23	39	15	23	27	21	31
1	0.0941176	0.00588235	0.9	0.1	44	4	44	14	21	21	31	22
1	0.0941176	0.00588235	0.9	0.1	39	11	47	21	33	21	25	34
1	0.0888889	0.0111111	0.1	0.9	10	22	17	30	19	22	20	18
1	0.0888889	0.0111111	0.1	0.9	10	39	29	36	18	23	17	30
1	0.0888889	0.0111111	0.25	0.75	16	23	23	36	32	35	26	25
1	0.0888889	0.0111111	0.25	0.75	24	37	52	26	27	21	19	27
1	0.0888889	0.0111111	0.75	0.25	46	20	30	25	29	17	37	24
1	0.0888889	0.0111111	0.75	0.25	43	19	32	42	28	19	20	36
1	0.0888889	0.0111111	0.9	0.1	25	6	50	21	25	23	34	24
1	0.0888889	0.0111111	0.9	0.1	45	7	35	23	30	23	34	28
1	0.08	0.02	0.1	0.9	6	45	21	31	18	23	20	29
1	0.08	0.02	0.1	0.9	18	30	38	27	18	25	27	28
1	0.08	0.02	0.25	0.75	15	26	34	25	19	33	25	33
1	0.08	0.02	0.25	0.75	24	36	23	29	23	20	21	20
1	0.08	0.02	0.75	0.25	31	17	28	32	22	15	27	23
1	0.08	0.02	0.75	0.25	33	22	44	24	26	37	12	29
1	0.08	0.02	0.9	0.1	45	11	40	22	34	29	25	26
1	0.08	0.02	0.9	0.1	39	14	38	24	24	21	15	25
1	0.0666667	0.0333333	0.1	0.9	8	39	19	40	6	21	13	33
1	0.0666667	0.0333333	0.1	0.9	7	48	25	47	12	33	14	41
1	0.0666667	0.0333333	0.25	0.75	22	22	30	36	7	29	21	26
1	0.0666667	0.0333333	0.25	0.75	24	32	22	45	23	34	22	23
1	0.0666667	0.0333333	0.75	0.25	41	26	30	38	18	21	18	40
1	0.0666667	0.0333333	0.75	0.25	34	23	35	32	13	35	18	32
1	0.0666667	0.0333333	0.9	0.1	35	16	40	34	18	27	20	30
1	0.0666667	0.0333333	0.9	0.1	36	12	20	27	24	47	14	25
1	0.05	0.05	0.1	0.9	0	82	0	43	0	36	0	107
1	0.05	0.05	0.1	0.9	0	67	0	31	0	53	0	126
1	0.05	0.05	0.25	0.75	0	81	0	33	0	56	0	123
1	0.05	0.05	0.25	0.75	0	57	0	37	0	48	0	104
1	0.05	0.05	0.75	0.25	2	46	0	30	0	52	0	113
1	0.05	0.05	0.75	0.25	6	54	3	42	1	47	4	128
1	0.05	0.05	0.9	0.1	20	49	13	21	13	45	14	84
1	0.05	0.05	0.9	0.1	30	31	22	22	20	48	15	106
1	0.05	0.05	0.1	0.9	0	62	0	38	0	45	0	104
1	0.05	0.05	0.1	0.9	0	81	0	31	0	48	0	123
1	0.05	0.05	0.25	0.75	0	70	0	32	0	66	0	93
1	0.05	0.05	0.25	0.75	0	73	0	24	0	59	0	101
1	0.05	0.05	0.75	0.25	5	41	0	50	0	49	0	107
1	0.05	0.05	0.75	0.25	4	39	5	35	1	53	0	133
1	0.05	0.05	0.9	0.1	30	41	17	27	13	39	11	77
1	0.05	0.05	0.9	0.1	27	44	13	29	19	34	16	94
1	0.0333333	0.0666667	0.1	0.9	6	57	8	48	5	38	9	52
1	0.0333333	0.0666667	0.1	0.9	8	57	13	56	14	37	13	38
1	0.0333333	0.0666667	0.25	0.75	14	46	19	48	16	27	14	38
1	0.0333333	0.0666667	0.25	0.75	18	53	17	50	14	37	9	41
1	0.0333333	0.0666667	0.75	0.25	23	23	18	51	14	36	18	38
1	0.0333333	0.0666667	0.75	0.25	25	44	22	35	14	35	11	50
1	0.0333333	0.0666667	0.9	0.1	19	16	19	53	7	42	5	40
1	0.0333333	0.0666667	0.9	0.1	25	31	23	39	16	47	9	40
1	0.02	0.08	0.1	0.9	14	59	12	70	7	31	7	33
1	0.02	0.08	0.1	0.9	12	70	6	61	6	45	10	42
1	0.02	0.08	0.25	0.75	14	46	12	53	3	43	1	46
1	0.02	0.08	0.25	0.75	9	48	13	47	10	38	6	37
1	0.02	0.08	0.75	0.25	29	21	16	51	11	46	6	49
1	0.02	0.08	0.75	0.25	34	29	20	37	16	50	7	43
1	0.02	0.08	0.9	0.1	47	10	10	53	5	33	4	44
1	0.02	0.08	0.9	0.1	40	13	10	39	14	36	9	51
1	0.0111111	0.0888889	0.1	0.9	16	57	5	57	5	43	4	39
1	0.0111111	0.0888889	0.1	0.9	7	50	9	67	7	42	9	36
1	0.0111111	0.0888889	0.25	0.75	16	50	8	57	8	44	5	43
1	0.0111111	0.0888889	0.25	0.75	20	34	15	53	11	43	14	46
1	0.0111111	0.0888889	0.75	0.25	38	19	10	54	6	46	3	40
1	0.0111111	0.0888889	0.75	0.25	42	22	30	40	13	43	10	44
1	0.0111111	0.0888889	0.9	0.1	76	8	27	30	11	39	8	51
1	0.0111111	0.0888889	0.9	0.1	72	12	23	32	12	39	10	46
1	0.00588235	0.0941176	0.1	0.9	3	39	10	55	6	33	4	45
1	0.00588235	0.0941176	0.1	0.9	11	38	14	51	4	37	5	34
1	0.00588235	0.0941176	0.25	0.75	25	39	17	54	7	39	4	34
1	0.00588235	0.0941176	0.25	0.75	26	34	15	47	7	45	6	34
1	0.00588235	0.0941176	0.75	0.25	44	14	16	46	6	44	10	45
1	0.00588235	0.0941176	0.75	0.25	26	19	20	43	12	31	15	42
1	0.00588235	0.0941176	0.9	0.1	103	13	30	23	9	32	12	40
1	0.00588235	0.0941176	0.9	0.1	81	14	33	41	18	43	13	53
1	0	0.1	0.1	0.9	11	47	22	51	17	27	17	32
1	0	0.1	0.1	0.9	11	51	22	35	28	28	18	29
1	0	0.1	0.25	0.75	30	43	30	32	27	33	22	21
1	0	0.1	0.25	0.75	16	32	18	40	22	22	25	31
1	0	0.1	0.75	0.25	56	16	35	26	18	34	14	26
1	0	0.1	0.75	0.25	33	21	35	26	32	18	31	40
1	0	0.1	0.9	0.1	64	9	56	16	25	33	20	30
1	0	0.1	0.9	0.1	71	10	27	18	29	17	18	44
1	0	0.1	0.1	0.9	9	53	12	65	14	34	17	33
1	0	0.1	0.1	0.9	4	51	20	53	33	36	21	36
1	0	0.1	0.25	0.75	26	34	22	36	20	29	20	25
1	0	0.1	0.25	0.75	33	30	24	35	21	27	28	32
1	0	0.1	0.75	0.25	53	15	28	19	22	29	10	34
1	0	0.1	0.75	0.25	44	21	28	25	32	26	31	41
1	0	0.1	0.9	0.1	52	8	42	26	36	30	24	31
1	0	0.1	0.9	0.1	63	10	44	19	28	26	21	32
2	0.1	0	0.1	0.9	23	28	26	14	31	5	31	8
2	0.1	0	0.1	0.9	30	18	28	16	35	10	40	7
2	0.1	0	0.25	0.75	24	18	32	5	50	6	24	6
2	0.1	0	0.25	0.75	30	26	36	10	44	3	27	2
2	0.1	0	0.75	0.25	39	11	37	6	32	5	42	7
2	0.1	0	0.75	0.25	26	11	46	6	45	6	45	5
2	0.1	0	0.9	0.1	48	3	43	1	26	7	40	5
2	0.1	0	0.9	0.1	36	6	43	4	23	4	33	5
2	0.1	0	0.1	0.9	18	29	35	14	27	9	27	5
2	0.1	0	0.1	0.9	11	24	35	6	33	6	36	8
2	0.1	0	0.25	0.75	21	26	41	13	34	10	24	5
2	0.1	0	0.25	0.75	30	18	31	7	36	9	29	8
2	0.1	0	0.75	0.25	33	9	45	4	34	4	37	8
2	0.1	0	0.75	0.25	38	6	38	8	29	4	35	6
2	0.1	0	0.9	0.1	53	3	42	4	36	3	30	7
2	0.1	0	0.9	0.1	40	4	37	3	36	4	36	6
2	0.0941176	0.00588235	0.1	0.9	10	22	28	18	33	13	34	10
2	0.0941176	0.00588235	0.1	0.9	13	35	43	21	32	20	33	16
2	0.0941176	0.00588235	0.25	0.75	15	18	28	18	27	23	32	11
2	0.0941176	0.00588235	0.25	0.75	19	22	30	12	42	16	32	9
2	0.0941176	0.00588235	0.75	0.25	25	12	43	11	33	11	36	18
2	0.0941176	0.00588235	0.75	0.25	44	20	43	14	31	12	31	15
2	0.0941176	0.00588235	0.9	0.1	37	10	34	9	27	15	30	12
2	0.0941176	0.00588235	0.9	0.1	35	11	49	13	36	11	32	8
2	0.0888889	0.0111111	0.1	0.9	12	25	33	11	24	10	27	19
2	0.0888889	0.0111111	0.1	0.9	14	31	31	13	33	16	38	16
2	0.0888889	0.0111111	0.25	0.75	27	24	36	23	28	20	40	15
2	0.0888889	0.0111111	0.25	0.75	25	26	27	14	30	4	33	13
2	0.0888889	0.0111111	0.75	0.25	34	25	42	16	46	25	35	19
2	0.0888889	0.0111111	0.75	0.25	28	23	38	15	24	23	31	20
2	0.0888889	0.0111111	0.9	0.1	29	14	32	13	30	8	30	17
2	0.0888889	0.0111111	0.9	0.1	34	12	45	13	31	18	31	16
2	0.08	0.02	0.1	0.9	18	17	33	24	33	15	33	23
2	0.08	0.02	0.1	0.9	20	31	33	18	28	12	27	17
2	0.08	0.02	0.25	0.75	23	19	38	16	31	13	33	19
2	0.08	0.02	0.25	0.75	27	30	40	17	29	19	39	14
2	0.08	0.02	0.75	0.25	38	16	32	16	31	15	33	19
2	0.08	0.02	0.75	0.25	33	15	28	18	37	16	41	18
2	0.08	0.02	0.9	0.1	40	11	32	18	24	15	27	19
2	0.08	0.02	0.9	0.1	38	9	29	7	22	9	22	16
2	0.0666667	0.0333333	0.1	0.9	14	31	28	20	22	24	25	25
2	0.0666667	0.0333333	0.1	0.9	21	21	24	14	28	14	26	20
2	0.0666667	0.0333333	0.25	0.75	25	24	30	18	22	18	19	27
2	0.0666667	0.0333333	0.25	0.75	24	15	33	14	25	25	28	22
2	0.0666667	0.0333333	0.75	0.25	28	12	34	20	34	21	22	22
2	0.0666667	0.0333333	0.75	0.25	31	23	26	19	28	21	29	29
2	0.0666667	0.0333333	0.9	0.1	33	11	35	16	33	19	24	21
2	0.0666667	0.0333333	0.9	0.1	29	9	41	22	27	15	20	21
2	0.05	0.05	0.1	0.9	1	29	9	32	27	35	42	47
2	0.05	0.05	0.1	0.9	4	27	16	19	27	32	43	61
2	0.05	0.05	0.25	0.75	11	30	21	28	19	41	48	48
2	0.05	0.05	0.25	0.75	15	28	24	25	22	40	47	65
2	0.05	0.05	0.75	0.25	30	25	15	29	39	30	52	67
2	0.05	0.05	0.75	0.25	26	28	17	21	28	23	45	61
2	0.05	0.05	0.9	0.1	22	16	12	13	26	33	61	58
2	0.05	0.05	0.9	0.1	29	22	26	30	29	30	43	52
2	0.05	0.05	0.1	0.9	6	41	16	19	28	38	63	59
2	0.05	0.05	0.1	0.9	2	38	13	26	26	36	42	62
2	0.05	0.05	0.25	0.75	12	28	21	26	27	48	43	60
2	0.05	0.05	0.25	0.75	11	38	17	22	27	36	51	56
2	0.05	0.05	0.75	0.25	34	23	24	18	38	39	43	68
2	0.05	0.05	0.75	0.25	20	32	28	25	40	35	78	73
2	0.05	0.05	0.9	0.1	36	18	24	21	24	31	52	63
2	0.05	0.05	0.9	0.1	27	21	24	25	21	29	67	83
2	0.0333333	0.0666667	0.1	0.9	9	20	12	44	14	34	8	34
2	0.0333333	0.0666667	0.1	0.9	7	42	11	42	19	33	12	35
2	0.0333333	0.0666667	0.25	0.75	15	42	19	46	16	14	10	35
2	0.0333333	0.0666667	0.25	0.75	14	39	24	46	15	32	12	29
2	0.0333333	0.0666667	0.75	0.25	14	19	17	33	7	26	11	31
2	0.0333333	0.0666667	0.75	0.25	27	31	17	27	23	47	16	33
2	0.0333333	0.0666667	0.9	0.1	32	13	14	23	10	27	11	37
2	0.0333333	0.0666667	0.9	0.1	35	12	21	29	16	34	10	49
2	0.02	0.08	0.1	0.9	14	43	7	40	15	28	12	44
2	0.02	0.08	0.1	0.9	4	41	14	33	14	29	9	26
2	0.02	0.08	0.25	0.75	16	45	13	36	9	32	19	32
2	0.02	0.08	0.25	0.75	13	23	10	24	15	24	19	30
2	0.02	0.08	0.75	0.25	24	19	18	19	5	22	23	35
2	0.02	0.08	0.75	0.25	32	17	26	21	18	26	9	23
2	0.02	0.08	0.9	0.1	44	10	24	25	15	24	5	36
2	0.02	0.08	0.9	0.1	51	10	19	18	20	23	4	39
2	0.0111111	0.0888889	0.1	0.9	14	41	16	32	13	15	19	25
2	0.0111111	0.0888889	0.1	0.9	11	28	15	34	11	17	9	17
2	0.0111111	0.0888889	0.25	0.75	20	19	28	21	14	15	10	37
2	0.0111111	0.0888889	0.25	0.75	23	25	32	30	21	28	17	18
2	0.0111111	0.0888889	0.75	0.25	32	8	23	21	18	20	15	30
2	0.0111111	0.0888889	0.75	0.25	26	17	25	19	21	26	11	37
2	0.0111111	0.0888889	0.9	0.1	66	14	21	12	29	21	7	25
2	0.0111111	0.0888889	0.9	0.1	67	17	36	16	22	29	14	25
2	0.00588235	0.0941176	0.1	0.9	22	31	20	37	21	16	18	16
2	0.00588235	0.0941176	0.1	0.9	19	39	28	21	21	14	22	15
2	0.00588235	0.0941176	0.25	0.75	33	30	19	20	26	16	22	30
2	0.00588235	0.0941176	0.25	0.75	28	26	40	14	26	22	27	21
2	0.00588235	0.0941176	0.75	0.25	36	16	27	19	15	18	19	27
2	0.00588235	0.0941176	0.75	0.25	46	18	60	11	24	20	15	25
2	0.00588235	0.0941176	0.9	0.1	81	11	46	10	21	23	18	32
2	0.00588235	0.0941176	0.9	0.1	58	9	58	14	26	17	21	19
2	0	0.1	0.1	0.9	18	31	38	15	33	12	31	12
2	0	0.1	0.1	0.9	18	28	48	15	27	12	48	8
2	0	0.1	0.25	0.75	25	25	43	14	38	15	48	10
2	0	0.1	0.25	0.75	32	27	29	12	41	16	40	17
2	0	0.1	0.75	0.25	40	16	65	9	29	8	40	18
2	0	0.1	0.75	0.25	46	22	40	14	47	14	41	10
2	0	0.1	0.9	0.1	57	10	77	14	34	9	33	10
2	0	0.1	0.9	0.1	56	11	59	17	46	20	41	11
2	0	0.1	0.1	0.9	8	34	29	16	26	17	30	14
2	0	0.1	0.1	0.9	11	28	28	20	24	17	31	25
2	0	0.1	0.25	0.75	22	17	41	16	30	21	42	13
2	0	0.1	0.25	0.75	27	21	35	14	37	13	31	20
2	0	0.1	0.75	0.25	55	15	49	12	38	13	39	17
2	0	0.1	0.75	0.25	39	15	32	9	34	25	28	20
2	0	0.1	0.9	0.1	58	11	31	8	39	8	24	12
2	0	0.1	0.9	0.1	56	14	45	13	34	12	36	19
3	0.1	0	0.1	0.9	16	14	34	5	32	2	22	2
3	0.1	0	0.1	0.9	21	14	37	3	33	0	42	4
3	0.1	0	0.25	0.75	23	13	41	6	47	3	37	0
3	0.1	0	0.25	0.75	25	9	41	3	44	5	38	1
3	0.1	0	0.75	0.25	36	3	28	1	31	2	47	0
3	0.1	0	0.75	0.25	32	14	27	1	37	0	37	0
3	0.1	0	0.9	0.1	35	5	45	2	33	0	40	1
3	0.1	0	0.9	0.1	35	6	38	0	33	1	40	1
3	0.1	0	0.1	0.9	25	11	35	6	35	3	37	2
3	0.1	0	0.1	0.9	16	9	31	7	35	1	33	3
3	0.1	0	0.25	0.75	23	10	31	4	26	4	27	5
3	0.1	0	0.25	0.75	22	10	33	2	31	1	37	1
3	0.1	0	0.75	0.25	27	6	28	5	35	2	39	3
3	0.1	0	0.75	0.25	30	12	39	3	40	1	26	2
3	0.1	0	0.9	0.1	49	2	37	4	31	4	34	1
3	0.1	0	0.9	0.1	32	3	37	6	30	2	33	2
3	0.0941176	0.00588235	0.1	0.9	17	19	25	6	35	9	33	6
3	0.0941176	0.00588235	0.1	0.9	17	22	34	8	23	3	28	6
3	0.0941176	0.00588235	0.25	0.75	38	13	43	9	24	2	38	5
3	0.0941176	0.00588235	0.25	0.75	30	16	28	8	43	5	41	7
3	0.0941176	0.00588235	0.75	0.25	27	9	37	2	32	3	43	3
3	0.0941176	0.00588235	0.75	0.25	39	14	34	9	33	6	44	12
3	0.0941176	0.00588235	0.9	0.1	38	4	44	5	30	0	26	7
3	0.0941176	0.00588235	0.9	0.1	38	11	41	5	37	8	38	2
3	0.0888889	0.0111111	0.1	0.9	22	25	29	14	33	8	38	6
3	0.0888889	0.0111111	0.1	0.9	18	20	33	20	41	10	35	7
3	0.0888889	0.0111111	0.25	0.75	25	14	42	12	38	7	34	8
3	0.0888889	0.0111111	0.25	0.75	29	14	39	11	26	8	35	6
3	0.0888889	0.0111111	0.75	0.25	43	14	38	6	30	6	34	3
3	0.0888889	0.0111111	0.75	0.25	30	10	40	11	39	8	22	9
3	0.0888889	0.0111111	0.9	0.1	16	6	44	7	37	4	30	7
3	0.0888889	0.0111111	0.9	0.1	33	5	39	10	37	8	33	9
3	0.08	0.02	0.1	0.9	20	21	24	14	38	13	32	13
3	0.08	0.02	0.1	0.9	21	24	49	14	56	16	33	9
3	0.08	0.02	0.25	0.75	20	13	33	11	36	5	37	14
3	0.08	0.02	0.25	0.75	23	14	32	16	52	11	39	16
3	0.08	0.02	0.75	0.25	35	10	41	10	37	8	39	15
3	0.08	0.02	0.75	0.25	32	15	26	17	33	14	30	6
3	0.08	0.02	0.9	0.1	36	8	33	11	35	12	31	4
3	0.08	0.02	0.9	0.1	29	7	39	8	29	8	23	8
3	0.0666667	0.0333333	0.1	0.9	16	14	20	13	37	18	27	12
3	0.0666667	0.0333333	0.1	0.9	18	17	42	29	43	18	31	15
3	0.0666667	0.0333333	0.25	0.75	17	21	35	23	29	15	32	8
3	0.0666667	0.0333333	0.25	0.75	20	20	35	17	36	18	25	15
3	0.0666667	0.0333333	0.75	0.25	36	20	45	10	25	10	29	15
3	0.0666667	0.0333333	0.75	0.25	29	12	41	10	21	15	29	10
3	0.0666667	0.0333333	0.9	0.1	30	5	35	18	36	10	32	16
3	0.0666667	0.0333333	0.9	0.1	27	9	43	11	38	15	29	18
3	0.05	0.05	0.1	0.9	8	21	21	24	40	27	68	82
3	0.05	0.05	0.1	0.9	6	22	21	15	24	23	39	59
3	0.05	0.05	0.25	0.75	17	24	12	12	21	30	73	92
3	0.05	0.05	0.25	0.75	14	21	17	23	22	37	57	65
3	0.05	0.05	0.75	0.25	25	13	18	17	26	22	51	67
3	0.05	0.05	0.75	0.25	17	26	21	13	25	29	65	70
3	0.05	0.05	0.9	0.1	21	13	16	22	23	30	59	66
3	0.05	0.05	0.9	0.1	9	6	20	17	36	26	69	80
3	0.05	0.05	0.1	0.9	7	18	26	17	32	32	58	68
3	0.05	0.05	0.1	0.9	3	38	20	23	24	23	59	58
3	0.05	0.05	0.25	0.75	11	26	17	17	24	31	65	75
3	0.05	0.05	0.25	0.75	12	27	14	18	21	27	48	68
3	0.05	0.05	0.75	0.25	24	12	12	18	37	32	48	58
3	0.05	0.05	0.75	0.25	24	22	20	20	40	34	49	90
3	0.05	0.05	0.9	0.1	24	12	15	15	36	19	51	59
3	0.05	0.05	0.9	0.1	18	21	17	16	35	28	63	63
3	0.0333333	0.0666667	0.1	0.9	13	26	16	19	18	18	11	25
3	0.0333333	0.0666667	0.1	0.9	15	23	14	25	24	27	11	21
3	0.0333333	0.0666667	0.25	0.75	12	22	15	23	13	26	16	30
3	0.0333333	0.0666667	0.25	0.75	14	23	21	25	26	21	14	26
3	0.0333333	0.0666667	0.75	0.25	20	11	22	25	14	20	8	30
3	0.0333333	0.0666667	0.75	0.25	33	18	14	17	11	16	20	15
3	0.0333333	0.0666667	0.9	0.1	23	9	17	11	15	19	15	17
3	0.0333333	0.0666667	0.9	0.1	25	4	28	9	20	14	10	18
3	0.02	0.08	0.1	0.9	13	29	10	12	16	24	26	21
3	0.02	0.08	0.1	0.9	8	21	18	13	18	19	18	14
3	0.02	0.08	0.25	0.75	20	12	20	28	10	15	11	9
3	0.02	0.08	0.25	0.75	14	20	35	13	28	15	21	14
3	0.02	0.08	0.75	0.25	35	12	22	12	16	10	17	16
3	0.02	0.08	0.75	0.25	40	13	37	15	22	13	24	22
3	0.02	0.08	0.9	0.1	49	9	44	11	26	14	22	16
3	0.02	0.08	0.9	0.1	50	13	49	6	23	13	14	12
3	0.0111111	0.0888889	0.1	0.9	15	26	23	17	26	14	60	16
3	0.0111111	0.0888889	0.1	0.9	18	21	29	14	33	16	33	8
3	0.0111111	0.0888889	0.25	0.75	20	15	26	11	41	14	39	6
3	0.0111111	0.0888889	0.25	0.75	33	16	29	13	43	10	40	6
3	0.0111111	0.0888889	0.75	0.25	66	5	49	6	61	7	92	9
3	0.0111111	0.0888889	0.75	0.25	38	13	37	7	64	5	52	9
3	0.0111111	0.0888889	0.9	0.1	43	3	56	9	52	6	69	7
3	0.0111111	0.0888889	0.9	0.1	46	6	60	6	59	3	41	6
3	0.00588235	0.0941176	0.1	0.9	20	27	42	15	34	14	42	6
3	0.00588235	0.0941176	0.1	0.9	20	19	36	13	56	15	40	7
3	0.00588235	0.0941176	0.25	0.75	28	12	36	5	73	8	49	6
3	0.00588235	0.0941176	0.25	0.75	14	9	73	9	63	9	52	7
3	0.00588235	0.0941176	0.75	0.25	58	13	82	5	57	5	38	3
3	0.00588235	0.0941176	0.75	0.25	40	7	58	12	51	4	38	3
3	0.00588235	0.0941176	0.9	0.1	55	4	43	8	59	1	50	4
3	0.00588235	0.0941176	0.9	0.1	55	7	59	4	79	6	52	6
3	0	0.1	0.1	0.9	25	15	65	10	59	5	48	1
3	0	0.1	0.1	0.9	15	16	68	7	60	4	50	7
3	0	0.1	0.25	0.75	32	17	51	2	42	6	60	3
3	0	0.1	0.25	0.75	34	11	60	14	59	6	60	1
3	0	0.1	0.75	0.25	33	8	65	6	56	2	49	4
3	0	0.1	0.75	0.25	41	9	61	8	63	6	57	1
3	0	0.1	0.9	0.1	57	4	66	2	50	1	69	3
3	0	0.1	0.9	0.1	53	1	48	9	43	2	45	2
3	0	0.1	0.1	0.9	17	15	72	8	37	3	60	2
3	0	0.1	0.1	0.9	18	15	59	13	62	10	63	5
3	0	0.1	0.25	0.75	38	14	67	8	48	3	57	3
3	0	0.1	0.25	0.75	31	14	63	7	36	8	57	5
3	0	0.1	0.75	0.25	58	5	60	3	56	1	59	0
3	0	0.1	0.75	0.25	43	11	54	4	72	4	54	5
3	0	0.1	0.9	0.1	50	3	56	6	75	3	47	4
3	0	0.1	0.9	0.1	50	8	63	7	64	5	42	2
4	0.1	0	0.1	0.9	28	11	25	4	84	0	177	0
4	0.1	0	0.1	0.9	37	10	32	1	62	1	157	1
4	0.1	0	0.25	0.75	38	11	43	1	69	0	151	0
4	0.1	0	0.25	0.75	31	6	44	1	71	1	181	0
4	0.1	0	0.75	0.25	37	5	32	0	69	0	165	0
4	0.1	0	0.75	0.25	34	6	36	0	100	1	152	0
4	0.1	0	0.9	0.1	37	0	52	0	79	0	168	0
4	0.1	0	0.9	0.1	48	3	35	0	89	0	180	0
4	0.1	0	0.1	0.9	31	21	42	6	85	0	139	0
4	0.1	0	0.1	0.9	25	6	45	4	78	2	144	1
4	0.1	0	0.25	0.75	47	12	50	3	96	0	168	2
4	0.1	0	0.25	0.75	26	7	40	1	85	1	180	0
4	0.1	0	0.75	0.25	40	6	47	0	93	1	157	0
4	0.1	0	0.75	0.25	33	2	41	0	61	0	151	0
4	0.1	0	0.9	0.1	44	3	37	0	89	0	164	0
4	0.1	0	0.9	0.1	35	3	41	1	70	0	138	0
4	0.0941176	0.00588235	0.1	0.9	16	31	44	9	37	5	40	3
4	0.0941176	0.00588235	0.1	0.9	20	15	42	3	34	4	34	1
4	0.0941176	0.00588235	0.25	0.75	41	11	42	10	33	3	37	0
4	0.0941176	0.00588235	0.25	0.75	28	8	41	2	32	3	37	1
4	0.0941176	0.00588235	0.75	0.25	36	2	45	3	42	5	38	7
4	0.0941176	0.00588235	0.75	0.25	36	12	41	5	37	1	36	1
4	0.0941176	0.00588235	0.9	0.1	38	1	44	2	35	1	49	2
4	0.0941176	0.00588235	0.9	0.1	39	8	55	5	39	2	41	0
4	0.0888889	0.0111111	0.1	0.9	25	20	39	5	34	7	45	3
4	0.0888889	0.0111111	0.1	0.9	36	22	37	5	31	2	30	4
4	0.0888889	0.0111111	0.25	0.75	39	12	32	4	53	5	50	5
4	0.0888889	0.0111111	0.25	0.75	31	16	41	2	55	7	46	1
4	0.0888889	0.0111111	0.75	0.25	42	6	42	7	36	3	44	4
4	0.0888889	0.0111111	0.75	0.25	28	9	39	7	29	1	41	1
4	0.0888889	0.0111111	0.9	0.1	50	4	38	3	41	4	33	4
4	0.0888889	0.0111111	0.9	0.1	31	3	48	3	26	1	34	3
4	0.08	0.02	0.1	0.9	20	19	28	5	26	3	25	8
4	0.08	0.02	0.1	0.9	36	34	43	12	32	7	36	9
4	0.08	0.02	0.25	0.75	31	18	37	10	50	8	42	5
4	0.08	0.02	0.25	0.75	32	12	41	10	33	5	35	5
4	0.08	0.02	0.75	0.25	40	7	52	8	38	9	27	3
4	0.08	0.02	0.75	0.25	42	22	46	7	36	4	34	8
4	0.08	0.02	0.9	0.1	34	1	52	8	34	7	41	6
4	0.08	0.02	0.9	0.1	38	6	39	1	26	4	36	9
4	0.0666667	0.0333333	0.1	0.9	22	23	29	13	43	17	25	8
4	0.0666667	0.0333333	0.1	0.9	23	18	35	18	39	14	43	11
4	0.0666667	0.0333333	0.25	0.75	30	17	42	11	35	8	40	18
4	0.0666667	0.0333333	0.25	0.75	27	13	35	19	38	12	41	13
4	0.0666667	0.0333333	0.75	0.25	41	14	32	18	37	9	31	15
4	0.0666667	0.0333333	0.75	0.25	39	8	39	15	28	6	23	10
4	0.0666667	0.0333333	0.9	0.1	39	3	38	9	37	11	35	7
4	0.0666667	0.0333333	0.9	0.1	37	10	37	12	44	6	28	11
4	0.05	0.05	0.1	0.9	10	27	20	15	28	19	61	40
4	0.05	0.05	0.1	0.9	7	23	19	12	28	25	66	33
4	0.05	0.05	0.25	0.75	20	19	13	22	32	26	51	42
4	0.05	0.05	0.25	0.75	20	18	21	18	21	16	81	64
4	0.05	0.05	0.75	0.25	13	6	26	19	33	13	65	49
4	0.05	0.05	0.75	0.25	19	13	20	11	21	27	67	42
4	0.05	0.05	0.9	0.1	22	15	32	16	34	20	79	35
4	0.05	0.05	0.9	0.1	22	10	24	13	36	23	62	37
4	0.05	0.05	0.1	0.9	9	23	18	17	23	14	64	43
4	0.05	0.05	0.1	0.9	15	26	19	15	25	19	74	40
4	0.05	0.05	0.25	0.75	22	25	17	12	30	21	59	26
4	0.05	0.05	0.25	0.75	12	22	14	15	36	14	67	27
4	0.05	0.05	0.75	0.25	18	13	27	9	28	20	53	37
4	0.05	0.05	0.75	0.25	17	12	24	15	37	17	58	36
4	0.05	0.05	0.9	0.1	19	6	23	15	29	12	66	42
4	0.05	0.05	0.9	0.1	30	13	26	10	26	14	77	48
4	0.0333333	0.0666667	0.1	0.9	13	36	21	16	31	10	24	13
4	0.0333333	0.0666667	0.1	0.9	15	34	31	17	34	20	17	15
4	0.0333333	0.0666667	0.25	0.75	9	17	18	16	37	17	22	10
4	0.0333333	0.0666667	0.25	0.75	24	17	24	12	37	8	32	14
4	0.0333333	0.0666667	0.75	0.25	25	11	16	6	30	9	18	8
4	0.0333333	0.0666667	0.75	0.25	33	16	30	7	27	8	32	12
4	0.0333333	0.0666667	0.9	0.1	44	3	46	13	47	10	31	18
4	0.0333333	0.0666667	0.9	0.1	35	9	42	8	35	8	30	17
4	0.02	0.08	0.1	0.9	16	27	30	12	60	12	46	11
4	0.02	0.08	0.1	0.9	18	33	29	14	50	6	33	6
4	0.02	0.08	0.25	0.75	21	15	26	14	48	10	36	3
4	0.02	0.08	0.25	0.75	31	16	30	17	53	7	46	7
4	0.02	0.08	0.75	0.25	57	15	44	6	71	8	34	4
4	0.02	0.08	0.75	0.25	42	11	45	5	40	6	51	6
4	0.02	0.08	0.9	0.1	52	8	51	5	51	5	53	6
4	0.02	0.08	0.9	0.1	46	7	72	7	63	5	42	7
4	0.0111111	0.0888889	0.1	0.9	24	24	54	7	63	1	54	3
4	0.0111111	0.0888889	0.1	0.9	27	21	53	7	77	6	36	1
4	0.0111111	0.0888889	0.25	0.75	32	21	31	6	58	2	45	3
4	0.0111111	0.0888889	0.25	0.75	28	27	55	7	72	3	48	6
4	0.0111111	0.0888889	0.75	0.25	69	8	72	2	54	0	61	1
4	0.0111111	0.0888889	0.75	0.25	56	7	61	6	71	4	57	2
4	0.0111111	0.0888889	0.9	0.1	41	6	57	1	58	1	64	3
4	0.0111111	0.0888889	0.9	0.1	64	6	61	4	63	0	52	6
4	0.00588235	0.0941176	0.1	0.9	45	22	51	6	77	3	56	5
4	0.00588235	0.0941176	0.1	0.9	37	28	70	5	74	4	59	3
4	0.00588235	0.0941176	0.25	0.75	41	17	59	11	68	2	53	1
4	0.00588235	0.0941176	0.25	0.75	38	13	65	5	64	0	53	1
4	0.00588235	0.0941176	0.75	0.25	50	4	66	1	51	2	70	1
4	0.00588235	0.0941176	0.75	0.25	61	9	65	1	80	0	53	1
4	0.00588235	0.0941176	0.9	0.1	73	8	78	1	80	1	58	1
4	0.00588235	0.0941176	0.9	0.1	59	6	86	1	79	0	63	3
4	0	0.1	0.1	0.9	29	15	56	4	137	1	214	2
4	0	0.1	0.1	0.9	29	18	80	3	131	1	202	1
4	0	0.1	0.25	0.75	59	11	67	2	136	0	261	0
4	0	0.1	0.25	0.75	47	19	66	3	129	1	260	5
4	0	0.1	0.75	0.25	75	4	80	3	158	0	257	1
4	0	0.1	0.75	0.25	72	10	66	1	139	4	256	2
4	0	0.1	0.9	0.1	55	1	70	2	135	4	203	1
4	0	0.1	0.9	0.1	75	7	61	0	140	1	201	1
4	0	0.1	0.1	0.9	35	19	59	6	150	0	254	5
4	0	0.1	0.1	0.9	27	22	65	7	139	2	234	2
4	0	0.1	0.25	0.75	65	14	72	5	148	1	254	2
4	0	0.1	0.25	0.75	52	12	72	4	193	4	255	2
4	0	0.1	0.75	0.25	46	4	60	3	141	3	258	2
4	0	0.1	0.75	0.25	57	11	69	4	162	3	205	3
4	0	0.1	0.9	0.1	65	4	82	4	147	2	284	3
4	0	0.1	0.9	0.1	57	4	67	2	121	2	254	7
5	0.1	0	0.1	0.9	19	7	59	0	27	0	46	0
5	0.1	0	0.1	0.9	20	5	47	0	32	0	41	0
5	0.1	0	0.25	0.75	29	4	49	0	38	0	42	0
5	0.1	0	0.25	0.75	37	3	40	0	38	0	41	0
5	0.1	0	0.75	0.25	35	0	41	0	37	0	32	0
5	0.1	0	0.75	0.25	42	0	50	0	42	0	42	0
5	0.1	0	0.9	0.1	36	0	55	0	28	0	37	0
5	0.1	0	0.9	0.1	45	0	48	0	40	0	35	0
5	0.1	0	0.1	0.9	29	8	47	0	37	0	39	0
5	0.1	0	0.1	0.9	28	11	30	0	31	0	43	0
5	0.1	0	0.25	0.75	28	6	42	0	39	0	32	0
5	0.1	0	0.25	0.75	27	4	46	0	19	0	44	0
5	0.1	0	0.75	0.25	48	0	45	0	36	0	34	0
5	0.1	0	0.75	0.25	40	2	42	0	37	0	24	0
5	0.1	0	0.9	0.1	43	0	46	0	44	0	38	0
5	0.1	0	0.9	0.1	35	0	48	0	38	0	28	0
5	0.0941176	0.00588235	0.1	0.9	30	10	48	0	46	0	41	1
5	0.0941176	0.00588235	0.1	0.9	27	12	37	3	36	0	42	0
5	0.0941176	0.00588235	0.25	0.75	33	10	58	1	34	0	29	0
5	0.0941176	0.00588235	0.25	0.75	31	5	46	0	34	0	43	0
5	0.0941176	0.00588235	0.75	0.25	41	2	50	1	39	0	33	0
5	0.0941176	0.00588235	0.75	0.25	35	6	41	1	45	0	36	0
5	0.0941176	0.00588235	0.9	0.1	38	0	58	0	34	0	39	0
5	0.0941176	0.00588235	0.9	0.1	40	2	45	0	43	0	32	0
5	0.0888889	0.0111111	0.1	0.9	20	14	37	2	33	1	37	0
5	0.0888889	0.0111111	0.1	0.9	20	15	47	5	34	2	39	1
5	0.0888889	0.0111111	0.25	0.75	28	8	43	4	45	1	20	0
5	0.0888889	0.0111111	0.25	0.75	36	9	48	2	46	0	46	0
5	0.0888889	0.0111111	0.75	0.25	39	7	53	1	37	0	43	0
5	0.0888889	0.0111111	0.75	0.25	38	5	52	1	48	0	49	0
5	0.0888889	0.0111111	0.9	0.1	53	3	48	0	27	0	49	0
5	0.0888889	0.0111111	0.9	0.1	38	1	44	0	41	1	41	0
5	0.08	0.02	0.1	0.9	30	12	51	3	36	4	38	2
5	0.08	0.02	0.1	0.9	29	14	51	8	45	4	38	2
5	0.08	0.02	0.25	0.75	34	7	56	4	44	2	52	4
5	0.08	0.02	0.25	0.75	33	5	46	5	28	0	48	0
5	0.08	0.02	0.75	0.25	42	4	42	5	49	4	35	3
5	0.08	0.02	0.75	0.25	26	2	43	2	26	0	45	2
5	0.08	0.02	0.9	0.1	33	3	46	2	45	1	48	1
5	0.08	0.02	0.9	0.1	42	2	50	0	37	1	39	2
5	0.0666667	0.0333333	0.1	0.9	19	16	42	7	33	15	27	17
5	0.0666667	0.0333333	0.1	0.9	23	11	37	13	47	11	34	9
5	0.0666667	0.0333333	0.25	0.75	25	7	42	4	22	11	34	10
5	0.0666667	0.0333333	0.25	0.75	26	8	41	15	22	7	34	8
5	0.0666667	0.0333333	0.75	0.25	29	8	43	14	30	11	33	9
5	0.0666667	0.0333333	0.75	0.25	33	8	43	5	37	10	32	5
5	0.0666667	0.0333333	0.9	0.1	33	8	39	8	29	9	25	10
5	0.0666667	0.0333333	0.9	0.1	30	1	46	5	35	8	32	10
5	0.05	0.05	0.1	0.9	18	18	18	4	43	2	123	9
5	0.05	0.05	0.1	0.9	17	23	8	8	42	6	87	11
5	0.05	0.05	0.25	0.75	18	29	32	3	44	3	91	6
5	0.05	0.05	0.25	0.75	10	32	31	2	40	3	115	12
5	0.05	0.05	0.75	0.25	27	14	30	8	32	2	103	10
5	0.05	0.05	0.75	0.25	20	9	36	6	37	6	103	7
5	0.05	0.05	0.9	0.1	35	10	34	8	50	1	83	7
5	0.05	0.05	0.9	0.1	28	6	38	9	44	1	101	12
5	0.05	0.05	0.1	0.9	20	19	19	7	41	6	113	14
5	0.05	0.05	0.1	0.9	22	15	21	6	45	4	78	6
5	0.05	0.05	0.25	0.75	15	8	24	3	39	4	109	14
5	0.05	0.05	0.25	0.75	22	22	32	4	37	4	74	8
5	0.05	0.05	0.75	0.25	28	7	31	5	44	6	114	13
5	0.05	0.05	0.75	0.25	23	11	29	3	36	5	89	8
5	0.05	0.05	0.9	0.1	27	7	36	3	53	3	84	2
5	0.05	0.05	0.9	0.1	36	6	26	4	50	4	72	15
5	0.0333333	0.0666667	0.1	0.9	18	18	29	7	49	7	34	8
5	0.0333333	0.0666667	0.1	0.9	23	27	40	5	36	6	38	4
5	0.0333333	0.0666667	0.25	0.75	28	8	49	7	25	4	42	6
5	0.0333333	0.0666667	0.25	0.75	35	12	56	8	39	2	45	1
5	0.0333333	0.0666667	0.75	0.25	47	8	58	2	58	5	47	10
5	0.0333333	0.0666667	0.75	0.25	31	4	62	3	46	7	47	4
5	0.0333333	0.0666667	0.9	0.1	58	1	61	5	44	2	48	1
5	0.0333333	0.0666667	0.9	0.1	55	2	63	0	52	4	43	3
5	0.02	0.08	0.1	0.9	31	12	53	3	70	5	47	3
5	0.02	0.08	0.1	0.9	29	17	77	9	46	1	36	1
5	0.02	0.08	0.25	0.75	33	8	55	5	44	1	39	3
5	0.02	0.08	0.25	0.75	22	5	53	1	54	2	55	0
5	0.02	0.08	0.75	0.25	64	8	70	2	50	1	59	2
5	0.02	0.08	0.75	0.25	40	8	58	2	54	0	60	1
5	0.02	0.08	0.9	0.1	54	2	55	0	50	0	56	0
5	0.02	0.08	0.9	0.1	58	1	64	1	73	1	45	0
5	0.0111111	0.0888889	0.1	0.9	10	15	85	5	50	3	45	0
5	0.0111111	0.0888889	0.1	0.9	19	10	87	1	52	0	58	0
5	0.0111111	0.0888889	0.25	0.75	40	13	66	3	49	3	51	1
5	0.0111111	0.0888889	0.25	0.75	31	9	70	1	65	0	65	0
5	0.0111111	0.0888889	0.75	0.25	59	3	76	1	60	0	51	0
5	0.0111111	0.0888889	0.75	0.25	47	5	60	2	88	1	71	0
5	0.0111111	0.0888889	0.9	0.1	61	0	85	0	55	0	46	0
5	0.0111111	0.0888889	0.9	0.1	63	3	82	0	86	0	65	0
5	0.00588235	0.0941176	0.1	0.9	37	15	81	1	68	0	45	0
5	0.00588235	0.0941176	0.1	0.9	22	17	90	1	57	0	47	1
5	0.00588235	0.0941176	0.25	0.75	43	11	84	1	74	1	65	0
5	0.00588235	0.0941176	0.25	0.75	49	5	92	0	71	0	67	0
5	0.00588235	0.0941176	0.75	0.25	49	2	87	1	69	0	47	1
5	0.00588235	0.0941176	0.75	0.25	53	5	80	1	69	1	57	0
5	0.00588235	0.0941176	0.9	0.1	56	2	84	0	69	0	62	0
5	0.00588235	0.0941176	0.9	0.1	60	2	92	0	65	0	76	0
5	0	0.1	0.1	0.9	44	8	64	3	51	0	95	0
5	0	0.1	0.1	0.9	37	16	71	1	58	0	57	0
5	0	0.1	0.25	0.75	59	4	84	0	74	1	49	0
5	0	0.1	0.25	0.75	50	6	75	1	54	0	59	0
5	0	0.1	0.75	0.25	61	3	86	0	60	1	54	0
5	0	0.1	0.75	0.25	65	5	96	0	55	0	63	0
5	0	0.1	0.9	0.1	59	0	76	0	60	0	59	0
5	0	0.1	0.9	0.1	75	3	83	0	63	0	69	0
5	0	0.1	0.1	0.9	45	7	84	1	56	0	76	2
5	0	0.1	0.1	0.9	34	14	74	0	54	0	60	0
5	0	0.1	0.25	0.75	53	8	83	1	77	0	88	0
5	0	0.1	0.25	0.75	62	6	84	4	64	0	73	0
5	0	0.1	0.75	0.25	55	1	75	0	64	0	67	0
5	0	0.1	0.75	0.25	52	3	75	1	54	0	59	0
5	0	0.1	0.9	0.1	51	1	72	0	63	0	66	0
5	0	0.1	0.9	0.1	64	6	64	0	60	0	62	0
6	0.1	0	0.1	0.9	39	0	39	0	35	0	36	0
6	0.1	0	0.1	0.9	33	1	57	0	35	0	48	0
6	0.1	0	0.25	0.75	33	0	48	0	38	0	38	0
6	0.1	0	0.25	0.75	34	2	50	0	35	0	37	0
6	0.1	0	0.75	0.25	35	0	41	0	29	0	32	0
6	0.1	0	0.75	0.25	33	0	41	0	18	0	37	0
6	0.1	0	0.9	0.1	50	0	32	0	28	0	31	0
6	0.1	0	0.9	0.1	37	0	48	0	46	0	35	0
6	0.1	0	0.1	0.9	39	1	58	0	31	0	41	0
6	0.1	0	0.1	0.9	22	0	69	0	46	0	38	0
6	0.1	0	0.25	0.75	34	0	73	0	33	0	37	0
6	0.1	0	0.25	0.75	32	1	48	0	46	0	37	0
6	0.1	0	0.75	0.25	40	0	43	0	35	0	34	0
6	0.1	0	0.75	0.25	49	1	40	0	36	0	37	0
6	0.1	0	0.9	0.1	52	0	40	0	24	0	25	0
6	0.1	0	0.9	0.1	24	1	52	0	38	0	39	0
6	0.0941176	0.00588235	0.1	0.9	34	13	81	0	46	0	37	0
6	0.0941176	0.00588235	0.1	0.9	22	5	58	0	42	0	47	0
6	0.0941176	0.00588235	0.25	0.75	32	6	57	0	36	0	44	0
6	0.0941176	0.00588235	0.25	0.75	27	3	69	0	41	0	41	0
6	0.0941176	0.00588235	0.75	0.25	34	1	46	0	42	0	33	0
6	0.0941176	0.00588235	0.75	0.25	31	1	39	0	29	0	35	0
6	0.0941176	0.00588235	0.9	0.1	38	0	67	0	34	0	34	0
6	0.0941176	0.00588235	0.9	0.1	29	0	41	0	32	0	37	0
6	0.0888889	0.0111111	0.1	0.9	28	6	67	0	47	0	35	0
6	0.0888889	0.0111111	0.1	0.9	38	6	58	2	44	0	42	0
6	0.0888889	0.0111111	0.25	0.75	34	4	69	1	36	0	31	0
6	0.0888889	0.0111111	0.25	0.75	42	7	56	1	34	0	36	0
6	0.0888889	0.0111111	0.75	0.25	44	0	64	0	35	0	32	0
6	0.0888889	0.0111111	0.75	0.25	33	4	55	0	34	0	45	0
6	0.0888889	0.0111111	0.9	0.1	40	0	46	0	37	0	39	0
6	0.0888889	0.0111111	0.9	0.1	44	3	57	0	27	0	49	0
6	0.08	0.02	0.1	0.9	21	6	65	0	39	1	40	0
6	0.08	0.02	0.1	0.9	22	5	73	3	44	0	32	0
6	0.08	0.02	0.25	0.75	33	3	68	0	32	0	40	0
6	0.08	0.02	0.25	0.75	38	17	49	0	47	0	46	0
6	0.08	0.02	0.75	0.25	35	4	72	0	39	0	32	1
6	0.08	0.02	0.75	0.25	35	1	31	0	28	0	30	0
6	0.08	0.02	0.9	0.1	33	1	65	0	34	0	40	1
6	0.08	0.02	0.9	0.1	33	1	42	0	34	0	37	0
6	0.0666667	0.0333333	0.1	0.9	21	6	64	6	37	0	29	0
6	0.0666667	0.0333333	0.1	0.9	24	9	52	10	38	0	25	3
6	0.0666667	0.0333333	0.25	0.75	26	4	44	1	34	0	34	0
6	0.0666667	0.0333333	0.25	0.75	28	12	53	8	44	0	48	3
6	0.0666667	0.0333333	0.75	0.25	24	3	60	2	53	0	27	0
6	0.0666667	0.0333333	0.75	0.25	32	2	39	3	40	0	28	3
6	0.0666667	0.0333333	0.9	0.1	48	2	56	0	50	0	42	0
6	0.0666667	0.0333333	0.9	0.1	27	2	50	3	35	0	28	0
6	0.05	0.05	0.1	0.9	17	20	36	2	56	0	121	0
6	0.05	0.05	0.1	0.9	24	20	31	1	65	0	96	0
6	0.05	0.05	0.25	0.75	24	21	28	0	61	0	120	1
6	0.05	0.05	0.25	0.75	16	23	34	1	70	0	120	0
6	0.05	0.05	0.75	0.25	22	8	35	0	54	0	112	0
6	0.05	0.05	0.75	0.25	27	7	29	5	69	1	128	1
6	0.05	0.05	0.9	0.1	42	3	27	1	54	1	106	0
6	0.05	0.05	0.9	0.1	29	0	42	0	61	4	128	0
6	0.05	0.05	0.1	0.9	20	9	26	0	73	0	89	0
6	0.05	0.05	0.1	0.9	21	21	39	4	60	1	99	0
6	0.05	0.05	0.25	0.75	26	19	24	4	68	0	79	1
6	0.05	0.05	0.25	0.75	26	19	29	0	58	2	106	0
6	0.05	0.05	0.75	0.25	33	4	38	3	48	0	125	0
6	0.05	0.05	0.75	0.25	34	5	44	0	49	1	110	0
6	0.05	0.05	0.9	0.1	47	3	44	0	37	0	108	1
6	0.05	0.05	0.9	0.1	25	0	31	0	73	0	123	0
6	0.0333333	0.0666667	0.1	0.9	25	9	71	1	55	2	38	0
6	0.0333333	0.0666667	0.1	0.9	24	8	85	4	43	1	59	0
6	0.0333333	0.0666667	0.25	0.75	44	4	61	1	44	1	37	0
6	0.0333333	0.0666667	0.25	0.75	32	7	77	2	42	2	71	1
6	0.0333333	0.0666667	0.75	0.25	54	5	80	0	63	0	69	0
6	0.0333333	0.0666667	0.75	0.25	36	3	59	0	58	0	32	0
6	0.0333333	0.0666667	0.9	0.1	60	1	34	1	42	0	39	0
6	0.0333333	0.0666667	0.9	0.1	60	1	77	0	48	0	53	0
6	0.02	0.08	0.1	0.9	28	5	78	0	53	0	40	0
6	0.02	0.08	0.1	0.9	38	16	95	3	51	0	56	0
6	0.02	0.08	0.25	0.75	40	5	70	1	54	0	38	0
6	0.02	0.08	0.25	0.75	41	3	84	1	57	0	40	0
6	0.02	0.08	0.75	0.25	51	0	71	0	59	0	60	0
6	0.02	0.08	0.75	0.25	66	4	71	1	59	0	59	0
6	0.02	0.08	0.9	0.1	47	0	62	1	60	0	41	0
6	0.02	0.08	0.9	0.1	60	4	86	0	57	0	37	0
6	0.0111111	0.0888889	0.1	0.9	34	9	74	1	69	0	42	0
6	0.0111111	0.0888889	0.1	0.9	42	6	107	0	48	0	53	0
6	0.0111111	0.0888889	0.25	0.75	55	4	94	0	59	0	39	0
6	0.0111111	0.0888889	0.25	0.75	41	6	89	1	71	0	72	0
6	0.0111111	0.0888889	0.75	0.25	60	0	93	2	64	0	49	0
6	0.0111111	0.0888889	0.75	0.25	62	1	69	0	57	0	43	0
6	0.0111111	0.0888889	0.9	0.1	56	0	72	0	42	0	51	0
6	0.0111111	0.0888889	0.9	0.1	53	0	91	0	62	0	77	0
6	0.00588235	0.0941176	0.1	0.9	43	4	103	0	58	0	54	0
6	0.00588235	0.0941176	0.1	0.9	35	2	92	0	60	0	60	0
6	0.00588235	0.0941176	0.25	0.75	58	6	88	1	66	0	56	0
6	0.00588235	0.0941176	0.25	0.75	58	7	66	0	72	0	63	0
6	0.00588235	0.0941176	0.75	0.25	65	1	95	0	59	0	49	0
6	0.00588235	0.0941176	0.75	0.25	54	3	59	0	46	0	51	0
6	0.00588235	0.0941176	0.9	0.1	64	0	81	0	52	0	52	0
6	0.00588235	0.0941176	0.9	0.1	67	0	93	0	51	0	42	0
6	0	0.1	0.1	0.9	51	9	77	0	76	0	64	0
6	0	0.1	0.1	0.9	47	7	90	0	65	0	49	0
6	0	0.1	0.25	0.75	58	11	86	0	56	0	57	0
6	0	0.1	0.25	0.75	48	2	77	1	67	0	81	0
6	0	0.1	0.75	0.25	62	2	82	0	74	0	64	0
6	0	0.1	0.75	0.25	46	2	62	0	48	0	63	0
6	0	0.1	0.9	0.1	71	0	94	0	72	0	67	0
6	0	0.1	0.9	0.1	55	0	89	0	55	0	57	0
6	0	0.1	0.1	0.9	64	5	80	0	64	0	72	0
6	0	0.1	0.1	0.9	45	6	94	0	67	0	59	0
6	0	0.1	0.25	0.75	42	5	88	1	67	0	77	0
6	0	0.1	0.25	0.75	53	5	85	0	62	0	71	0
6	0	0.1	0.75	0.25	70	1	85	0	71	0	76	0
6	0	0.1	0.75	0.25	53	1	72	0	58	0	63	0
6	0	0.1	0.9	0.1	52	0	81	0	60	0	62	0
6	0	0.1	0.9	0.1	57	0	67	0	48	0	62	0
